# Supplementary material for: Anchovy boom and bust linked to trophic shifts in larval diet
Source: Nat Commun. 2023 Dec 5;14:7412. doi: 10.1038/s41467-023-42966-0 (PMC10698165; doi:10.1038/s41467-023-42966-0)
Supplement: Supplementary file 4 — Source Data [file 41467_2023_42966_MOESM4_ESM.xlsx]

## Sheet: Fig. 1,2,3,4 SSM output data
Year	SSB	Big_Small_larval_size_ratio	FCL_Trp_Scr	Enengy_transfer_efficiency	Zooplankton_biovol.	Calanus_pacificus_abundance_z_score
1960	6.19521	-3.54059	2.61275	8.30581	175.329	0.330037
1961	5.60081	-3.73008	2.60749	8.49054	116.046	0.247525
1962	6.42328	-3.86066	2.60204	8.69153	146.882	0.235635
1963	7.13917	-3.73783	2.59687	8.87855	153.716	0.253472
1964	7.5508	-3.94186	2.59651	9.15779	185.728	0.211039
1965	7.54168	-4.33643	2.59195	9.25487	123.859	0.22347
1966	7.6435	-4.3651	2.58638	9.35548	170.919	0.364274
1967	6.84257	-4.38738	2.58137	9.4477	188.576	0.396862
1968	6.05242	-4.40741	2.57656	9.55412	187.357	0.426303
1969	7.02597	-4.43301	2.57204	9.64691	165.87	0.457577
1970	6.6346	-4.31532	2.57683	9.52249	154.775	0.394011
1971	6.26093	-4.19936	2.58178	9.39367	129.112	0.331518
1972	5.85967	-4.08427	2.58651	9.26406	97.4647	0.268081
1973	6.40323	-3.96654	2.59178	9.14169	132.718	0.255844
1974	6.95176	-3.84831	2.59735	9.01902	163.499	0.239223
1975	7.49898	-3.73645	2.60299	8.89324	181.994	0.226047
1976	7.04007	-3.6184	2.59196	9.28639	145.804	0.150896
1977	6.5861	-3.50192	2.58082	9.68654	105.013	0.157568
1978	6.13551	-3.38372	2.56892	10.0987	68.1152	0.0761735
1979	6.09605	-3.18395	2.57969	9.90485	186.915	0.0883646
1980	6.24613	-2.99105	2.58974	9.71641	76.7353	0.113067
1981	6.39062	-2.79552	2.60122	9.53287	60.1196	0.038953
1982	5.67845	-2.6949	2.6014	9.36598	30.1667	-0.0422229
1983	5.72347	-2.60018	2.60195	9.19802	22.5042	-0.0788026
1984	5.77067	-2.587	2.60244	9.02597	134.445	-0.0122826
1985	6.63935	-2.58449	2.62645	8.50686	167.22	0.0720228
1986	7.52305	-2.58005	2.64968	7.99913	64.0784	0.115419
1987	6.14631	-2.57533	2.70443	7.00781	75.2434	0.126279
1988	6.55039	-2.33813	2.72003	6.80752	92.6648	0.102321
1989	4.97877	-2.21548	2.72731	6.73046	58.746	-0.00330493
1990	4.03682	-2.10272	2.73089	6.62924	78.0347	-0.110863
1991	5.67926	-2.04989	2.73425	6.51784	61.6174	-0.197622
1992	5.00043	-1.90128	2.72855	6.60879	38.1953	-0.287716
1993	4.74528	-1.88435	2.71387	6.80433	29.1667	-0.31295
1994	5.90201	-1.86669	2.70326	6.98006	37.6475	-0.292967
1995	5.17942	-1.73507	2.69275	7.07538	49.1394	-0.260725
1996	6.06317	-1.55942	2.68219	7.17145	60.7328	-0.169688
1997	5.57195	-1.60751	2.68324	7.12845	50.0997	-0.229708
1998	4.61743	-1.84061	2.68377	7.08133	27.6594	-0.241888
1999	5.11948	-1.94495	2.67859	7.1717	117.374	-0.183253
2000	5.28826	-1.99233	2.67374	7.26524	91.5452	-0.0802552
2001	5.99464	-1.92527	2.66854	7.35336	91.1531	-0.0314866
2002	5.01931	-1.82306	2.66357	7.43468	102.593	0.0710755
2003	5.12364	-1.97704	2.65782	7.50689	88.3022	0.155437
2004	6.35301	-2.48614	2.65278	7.58004	55.9575	0.115822
2005	7.53251	-2.51045	2.64728	7.66704	69.1326	0.176238

## Sheet: Suppl. Fig. 2 SSM output data
Year	Bulk_d15N	Phe_d15N	FCL_Glu_Phe
1960	11.5672	1.86501	2.86957
1961	12.2243	2.44686	2.86295
1962	12.8875	3.02685	2.8555
1963	13.5418	3.61412	2.84878
1964	12.7684	3.62789	2.86191
1965	12.6353	3.49424	2.86962
1966	12.4876	3.3641	2.87769
1967	12.3589	3.23285	2.88484
1968	12.2214	3.09243	2.89266
1969	12.0877	2.9493	2.90027
1970	12.126	2.9055	2.90618
1971	12.1806	2.85391	2.91173
1972	12.2315	2.80074	2.91735
1973	12.2817	2.75723	2.92368
1974	12.3213	2.71244	2.92913
1975	12.3741	2.6603	2.93432
1976	12.2867	3.13563	2.93488
1977	12.2029	3.62522	2.93594
1978	12.1124	4.11821	2.93659
1979	12.1907	3.79333	2.9609
1980	12.2535	3.4817	2.98575
1981	12.3296	3.15034	3.01029
1982	12.2327	2.84535	3.02189
1983	12.1456	2.511	3.03368
1984	12.0639	2.18049	3.04469
1985	12.091	2.21175	3.06104
1986	12.1069	2.24	3.07751
1987	12.2627	1.66471	3.11119
1988	10.682	1.28679	3.10689
1989	10.5157	1.32872	3.09673
1990	12.662	1.96125	3.10326
1991	12.6455	2.44023	3.10054
1992	11.8389	2.44689	3.08384
1993	12.7591	2.83226	3.0618
1994	12.8022	2.75172	3.06615
1995	12.5641	2.67871	3.053
1996	12.32	2.60406	3.04101
1997	12.5523	2.67728	3.03631
1998	12.7612	2.7481	3.03095
1999	12.7761	2.8418	3.02394
2000	12.7948	2.92536	3.01671
2001	12.8155	3.00852	3.00938
2002	12.8356	3.09455	3.00261
2003	12.857	3.19307	2.99495
2004	12.8716	3.28436	2.98755
2005	12.8969	3.37577	2.98077

## Sheet: Fig. 1a raw data
YEAR	SSB (10^3 mt)	CV	From Thayer et al., 2017
1960	491	0.29
1961	243.8	0.39
1962	650	0.26
1963	1102.7	0.21
1964	1993.7	0.18
1965	1902.6	0.18
1966	2015.5	0.18
1967
1968	447.8	0.56
1969	1130.1	0.21
1970
1971
1972	384.3	0.32
1973
1974
1975	1822.1	0.3
1976
1977
1978	477	0.29
1979	436.2	0.3
1980
1981	610.9	0.26
1982	318.2	0.66
1983
1984	400	0.31
1985
1986	2028	0.28
1987	465.4	0.55
1988	677.6	0.25
1989	167.4	0.46
1990	73.2	1.36
1991	380.1	0.61
1992	136.9	0.51
1993	123.6	0.54
1994	355.6	0.33
1995	140.7	0.5
1996	435.7	0.3
1997	251.7	0.39
1998	96.3	0.6
1999	190.3	0.44
2000	179.3	0.87
2001	357.9	0.63
2002	158.1	0.93
2003	122.8	1.05
2004	577.2	0.5
2005	1927.7	0.29

## Sheet: Fig. 1c, suppl. Fig 1 raw data
Cruise_no	Ship_code	Line	Station	longitude	latitude	year	season	anchovy_5_10mm	anchovy_10_20mm	Larvae_10m-2
1504	NH	93.3	26.7	-117.307	32.955	2015	spring	1	0	4.67
1504	NH	93.3	28	-117.395	32.91	2015	spring	1	9	58.2
1504	NH	93.3	30	-117.535	32.8433	2015	spring	4	3	33.67
1504	NH	93.3	35	-117.873	32.6817	2015	spring	0	0	0
1504	NH	93.3	40	-118.215	32.5133	2015	spring	0	0	0
1504	NH	93.3	45	-118.55	32.345	2015	spring	0	0	0
1504	NH	93.3	50	-118.885	32.1767	2015	spring	0	0	0
1504	NH	93.3	60	-119.565	31.8433	2015	spring	0	0	0
1504	NH	93.3	70	-120.238	31.5117	2015	spring	0	1	9.20755
1504	NH	93.3	80	-120.915	31.1783	2015	spring	0	0	0
1504	NH	93.3	90	-121.588	30.8467	2015	spring	0	0	0
1504	NH	93.3	100	-122.253	30.51	2015	spring	0	0	0
1504	NH	93.3	110	-122.923	30.18	2015	spring	0	0	0
1504	NH	93.3	120	-123.587	29.845	2015	spring	0	0	0
1504	NH	90	120	-124	30.4167	2015	spring	0	0	0
1504	NH	90	110	-123.327	30.7483	2015	spring	0	0	0
1504	NH	90	100	-122.662	31.085	2015	spring	0	0	0
1504	NH	90	90	-121.983	31.415	2015	spring	0	0	0
1504	NH	90	80	-121.315	31.7517	2015	spring	0	0	0
1504	NH	90	70	-120.628	32.0833	2015	spring	0	0	0
1504	NH	90	60	-119.957	32.4167	2015	spring	0	0	0
1504	NH	90	53	-119.475	32.65	2015	spring	0	0	0
1504	NH	90	45	-118.935	32.92	2015	spring	0	0	0
1504	NH	90	37	-118.387	33.185	2015	spring	0	0	0
1504	NH	90	35	-118.245	33.2533	2015	spring	0	0	0
1504	NH	90	30	-117.903	33.4183	2015	spring	3	0	23.95
1504	NH	90	28	-117.767	33.4833	2015	spring	0	1	3.1
1504	NH	86.7	33	-118.49	33.89	2015	spring	3	4	27.92
1504	NH	86.7	35	-118.627	33.8233	2015	spring	0	1	36.9412
1504	NH	86.7	40	-118.977	33.6567	2015	spring	0	0	0
1504	NH	86.7	45	-119.313	33.49	2015	spring	0	0	0
1504	NH	86.7	50	-119.657	33.3283	2015	spring	0	0	0
1504	NH	86.7	55	-120.008	33.1567	2015	spring	0	0	0
1504	NH	86.7	60	-120.347	32.9867	2015	spring	0	1	6.32
1504	NH	86.7	80	-121.713	32.3183	2015	spring	0	0	0
1504	NH	86.7	90	-122.388	31.985	2015	spring	0	0	0
1504	NH	86.7	100	-123.06	31.655	2015	spring	0	0	0
1504	NH	83.3	90	-122.808	32.57	2015	spring	0	0	0
1504	NH	83.3	80	-122.12	32.9117	2015	spring	0	0	0
1504	NH	83.3	70	-121.44	33.2417	2015	spring	0	0	0
1504	NH	83.3	55	-120.41	33.74	2015	spring	2	3	22.95
1504	NH	83.3	42	-119.507	34.1767	2015	spring	1	6	72.234
1504	NH	83.3	40.6	-119.41	34.225	2015	spring	0	0	0
1504	NH	81.8	46.9	-120.023	34.275	2015	spring	0	0	0
1504	NH	80	55	-120.793	34.3133	2015	spring	0	0	0
1504	NH	80	60	-121.147	34.1483	2015	spring	0	0	0
1504	NH	80	70	-121.843	33.8083	2015	spring	0	0	0
1504	NH	80	80	-122.532	33.48	2015	spring	0	1	10
1504	NH	80	90	-123.22	33.14	2015	spring	0	0	0
1504	NH	80	100	-123.91	32.82	2015	spring	0	0	0
1504	NH	76.7	100	-124.313	33.3833	2015	spring	0	0	0
1504	NH	76.7	90	-123.632	33.7167	2015	spring	0	0	0
1504	NH	76.7	80	-122.942	34.0467	2015	spring	0	0	39.28
1504	NH	76.7	70	-122.242	34.3833	2015	spring	0	0	0
1504	NH	76.7	60	-121.552	34.72	2015	spring	0	0	0
1504	NH	76.7	55	-121.193	34.8883	2015	spring	0	0	18.9231
1504	NH	76.7	51	-120.907	35.0217	2015	spring	0	0	0
1504	NH	76.7	49	-120.772	35.0867	2015	spring	0	0	0
1504	NH	80	51	-120.523	34.45	2015	spring	0	0	0
1504	NH	83.3	51	-120.13	33.8783	2015	spring	0	0	0
1402	SH	93.3	26.7	-117.307	32.955	2014	winter	56	1	275.31
1402	SH	93.3	28	-117.392	32.9117	2014	winter	17	0	712.6
1402	SH	93.3	30	-117.533	32.8467	2014	winter	6	0	100.71
1402	SH	93.3	40	-118.207	32.515	2014	winter	0	0	0
1402	SH	93.3	45	-118.553	32.3467	2014	winter	0	0	0
1402	SH	93.3	50	-118.895	32.1783	2014	winter	0	0	0
1402	SH	93.3	60	-119.572	31.8467	2014	winter	0	0	0
1402	SH	93.3	70	-120.245	31.5133	2014	winter	0	0	0
1402	SH	93.3	80	-120.918	31.1817	2014	winter	0	0	0
1402	SH	93.3	90	-121.588	30.8483	2014	winter	0	0	0
1402	SH	93.3	100	-122.257	30.5133	2014	winter	0	0	0
1402	SH	93.3	110	-122.923	30.1817	2014	winter	0	0	0
1402	SH	93.3	120	-123.585	29.85	2014	winter	0	0	0
1402	SH	90	120	-123.998	30.4167	2014	winter	0	0	0
1402	SH	90	110	-123.333	30.7517	2014	winter	0	0	0
1402	SH	90	100	-122.667	31.085	2014	winter	0	0	0
1402	SH	90	90	-121.992	31.4183	2014	winter	0	0	0
1402	SH	90	80	-121.307	31.75	2014	winter	0	0	0
1402	SH	90	70	-120.637	32.085	2014	winter	0	0	0
1402	SH	90	60	-119.955	32.4167	2014	winter	0	0	0
1402	SH	90	53	-119.485	32.65	2014	winter	0	0	0
1402	SH	90	37	-118.392	33.1817	2014	winter	1	0	4.45
1402	SH	90	35	-118.25	33.2517	2014	winter	5	2	42.66
1402	SH	90	30	-117.907	33.4183	2014	winter	10	0	390.63
1402	SH	90	28	-117.768	33.485	2014	winter	0	0	7.82
1402	SH	86.7	33	-118.492	33.8883	2014	winter	105	8	2993.76
1402	SH	86.7	35	-118.628	33.8217	2014	winter	30	3	145.6
1402	SH	86.7	40	-118.975	33.655	2014	winter	73	18	384.93
1402	SH	86.7	45	-119.32	33.4883	2014	winter	3	0	34.56
1404	OS	93.3	26.7	-117.305	32.9567	2014	spring	15	97	954.353
1404	OS	93.3	28	-117.393	32.9083	2014	spring	15	0	289.778
1404	OS	93.3	30	-117.532	32.845	2014	spring	4	1	53.5577
1404	OS	93.3	30	-117.532	32.8467	2014	spring	4	1	53.5577
1404	OS	93.3	35	-117.873	32.68	2014	spring	1	2	39.6471
1404	OS	93.3	40	-118.21	32.51	2014	spring	1	0	11.5686
1404	OS	93.3	40	-118.213	32.5133	2014	spring	1	0	11.5686
1404	OS	93.3	45	-118.54	32.34	2014	spring	0	0	0
1404	OS	93.3	50	-118.895	32.1817	2014	spring	0	0	0
1404	OS	93.3	50	-118.895	32.18	2014	spring	0	0	0
1404	OS	93.3	60	-119.572	31.8483	2014	spring	0	0	0
1404	OS	93.3	60	-119.57	31.8467	2014	spring	0	0	0
1404	OS	93.3	70	-120.25	31.51	2014	spring	0	0	0
1404	OS	93.3	80	-120.922	31.1817	2014	spring	0	0	0
1404	OS	93.3	90	-121.59	30.845	2014	spring	0	0	0
1404	OS	93.3	100	-122.26	30.51	2014	spring	0	0	0
1404	OS	93.3	110	-122.92	30.17	2014	spring	0	0	0
1404	OS	93.3	120	-123.59	29.8483	2014	spring	0	0	0
1404	OS	90	120	-124	30.4183	2014	spring	0	0	0
1404	OS	90	110	-123.33	30.75	2014	spring	0	0	0
1404	OS	90	100	-122.66	31.08	2014	spring	0	0	0
1404	OS	90	90	-121.99	31.4233	2014	spring	0	0	0
1404	OS	90	53	-119.482	32.6517	2014	spring	0	0	0
1404	OS	90	37	-118.387	33.19	2014	spring	0	0	0
1404	OS	90	35	-118.25	33.2517	2014	spring	0	0	0
1404	OS	90	30	-117.905	33.4167	2014	spring	6	0	151.471
1404	OS	90	30	-117.9	33.42	2014	spring	6	0	151.471
1404	OS	90	28	-117.767	33.485	2014	spring	4	1	179.52
1404	OS	86.7	33	-118.49	33.885	2014	spring	17	27	1460.1
1404	OS	86.7	33	-118.49	33.89	2014	spring	17	27	1460.1
1404	OS	86.7	35	-118.63	33.82	2014	spring	1	0	202.54
1404	OS	86.7	40	-118.975	33.6567	2014	spring	0	0	10.1765
1404	OS	86.7	40	-118.96	33.66	2014	spring	0	0	10.1765
1404	OS	86.7	55	-120.048	33.1367	2014	spring	0	1	10.4706
1404	OS	86.7	60	-120.35	32.99	2014	spring	0	1	9.82692
1404	OS	86.7	70	-121.038	32.66	2014	spring	0	0	0
1404	OS	86.7	80	-121.717	32.3233	2014	spring	0	0	0
1404	OS	86.7	90	-122.395	31.99	2014	spring	0	0	0
1404	OS	86.7	100	-123.07	31.66	2014	spring	0	0	0
1404	OS	86.7	110	-123.74	31.32	2014	spring	0	0	0
1404	OS	83.3	110	-124.168	31.9133	2014	spring	0	0	0
1404	OS	83.3	100	-123.493	32.2467	2014	spring	0	0	0
1404	OS	83.3	90	-122.81	32.58	2014	spring	0	0	0
1404	OS	83.3	80	-122.13	32.91	2014	spring	0	0	0
1404	OS	83.3	70	-121.442	33.2433	2014	spring	0	0	0
1404	OS	83.3	60	-120.755	33.58	2014	spring	4	2	67.9412
1404	OS	83.3	55	-120.41	33.7467	2014	spring	0	0	0
1404	OS	83.3	51	-120.142	33.8733	2014	spring	0	0	0
1404	OS	83.3	42	-119.508	34.18	2014	spring	0	0	0
1404	OS	83.3	40.6	-119.408	34.225	2014	spring	0	0	0
1404	OS	83.3	40.6	-119.412	34.2267	2014	spring	0	0	0
1404	OS	81.8	46.9	-120.025	34.275	2014	spring	0	0	21.3077
1404	OS	80	51	-120.523	34.45	2014	spring	1	0	9.41509
1404	OS	80	55	-120.803	34.3167	2014	spring	0	0	0
1404	OS	80	60	-121.155	34.1567	2014	spring	0	0	0
1404	OS	80	70	-121.843	33.8183	2014	spring	0	0	0
1404	OS	80	80	-122.533	33.4833	2014	spring	0	0	0
1404	OS	80	90	-123.222	33.1483	2014	spring	0	0	0
1404	OS	80	100	-123.907	32.8167	2014	spring	0	0	0
1404	OS	76.7	100	-124.322	33.3883	2014	spring	0	0	0
1404	OS	76.7	90	-123.635	33.7217	2014	spring	0	0	0
1404	OS	76.7	51	-120.913	35.02	2014	spring	0	1	4.73
1404	OS	93.3	30	-117.532	32.8467	2014	spring	16	0	88.8
1404	OS	93.3	30	-117.532	32.845	2014	spring	16	0	88.8
1404	OS	93.3	40	-118.213	32.5133	2014	spring	0	1	10.102
1404	OS	93.3	40	-118.21	32.51	2014	spring	0	1	10.102
1404	OS	93.3	50	-118.895	32.1817	2014	spring	0	0	0
1404	OS	93.3	50	-118.895	32.18	2014	spring	0	0	0
1404	OS	93.3	60	-119.572	31.8483	2014	spring	0	0	0
1404	OS	93.3	60	-119.57	31.8467	2014	spring	0	0	0
1404	OS	90	30	-117.905	33.4167	2014	spring	4	0	22.44
1404	OS	90	30	-117.9	33.42	2014	spring	4	0	22.44
1404	OS	86.7	33	-118.49	33.885	2014	spring	23	10	152.28
1404	OS	86.7	33	-118.49	33.89	2014	spring	23	10	152.28
1404	OS	86.7	40	-118.96	33.66	2014	spring	3	0	35.449
1404	OS	86.7	40	-118.975	33.6567	2014	spring	3	0	35.449
1404	OS	83.3	40.6	-119.408	34.225	2014	spring	0	0	24.9804
1404	OS	83.3	40.6	-119.412	34.2267	2014	spring	0	0	24.9804
1407	NH	93.3	26.7	-117.307	32.9567	2014	summer	35	3	222.39
1407	NH	93.3	28	-117.395	32.9117	2014	summer	5	1	39.83
1407	NH	93.3	30	-117.532	32.8467	2014	summer	24	3	416.154
1407	NH	93.3	35	-117.873	32.6783	2014	summer	1	0	10.4
1407	NH	93.3	40	-118.212	32.5133	2014	summer	0	0	0
1407	NH	93.3	45	-118.553	32.345	2014	summer	0	0	0
1407	NH	93.3	50	-118.893	32.1783	2014	summer	0	0	0
1407	NH	93.3	60	-119.573	31.86	2014	summer	0	0	0
1407	NH	93.3	70	-120.247	31.5133	2014	summer	0	0	0
1407	NH	93.3	80	-120.923	31.1817	2014	summer	0	0	0
1407	NH	93.3	90	-121.59	30.845	2014	summer	0	0	0
1407	NH	93.3	100	-122.257	30.51	2014	summer	0	0	0
1407	NH	93.3	110	-122.923	30.18	2014	summer	0	0	0
1407	NH	93.3	120	-123.587	29.8467	2014	summer	0	0	0
1407	NH	90	120	-123.997	30.4167	2014	summer	0	0	0
1407	NH	90	110	-123.33	30.7517	2014	summer	0	0	0
1407	NH	90	100	-122.66	31.085	2014	summer	0	0	0
1407	NH	90	90	-121.992	31.4167	2014	summer	0	0	0
1407	NH	90	80	-121.312	31.7517	2014	summer	0	0	0
1407	NH	90	70	-120.637	32.0833	2014	summer	0	0	0
1407	NH	90	60	-119.96	32.42	2014	summer	0	0	0
1407	NH	90	53	-119.482	32.65	2014	summer	0	0	0
1407	NH	90	45	-118.933	32.9183	2014	summer	0	0	0
1407	NH	90	37	-118.388	33.1833	2014	summer	0	0	0
1407	NH	90	35	-118.25	33.2533	2014	summer	2	0	10.9
1407	NH	90	30	-117.907	33.4183	2014	summer	0	0	19.2075
1407	NH	90	28	-117.765	33.4867	2014	summer	60	26	284.8
1407	NH	86.7	33	-118.49	33.89	2014	summer	4	8	42.96
1407	NH	86.7	35	-118.628	33.8233	2014	summer	3	0	39.1698
1407	NH	86.7	40	-118.975	33.6583	2014	summer	0	0	0
1407	NH	86.7	45	-119.318	33.49	2014	summer	0	0	0
1407	NH	86.7	50	-119.663	33.3217	2014	summer	0	0	0
1407	NH	86.7	55	-120.007	33.1567	2014	summer	0	2	30.72
1407	NH	86.7	60	-120.357	32.9917	2014	summer	0	0	0
1407	NH	86.7	70	-121.03	32.6583	2014	summer	0	0	0
1407	NH	86.7	80	-121.715	32.3233	2014	summer	0	0	0
1407	NH	86.7	90	-122.393	31.9883	2014	summer	0	0	0
1407	NH	86.7	100	-123.07	31.6567	2014	summer	0	0	0
1407	NH	86.7	110	-123.74	31.3233	2014	summer	0	0	0
1407	NH	83.3	110	-124.17	31.9117	2014	summer	0	0	0
1407	NH	83.3	100	-123.492	32.2433	2014	summer	0	0	0
1407	NH	83.3	90	-122.813	32.5767	2014	summer	0	0	0
1407	NH	83.3	80	-122.125	32.91	2014	summer	0	0	0
1407	NH	80	80	-122.533	33.4833	2014	summer	0	0	0
1407	NH	80	90	-123.22	33.15	2014	summer	0	0	0
1407	NH	80	100	-123.907	32.8167	2014	summer	0	0	0
1407	NH	76.7	100	-124.322	33.3883	2014	summer	0	0	0
1407	NH	76.7	90	-123.633	33.7217	2014	summer	0	0	0
1407	NH	76.7	80	-122.942	34.055	2014	summer	0	0	0
1407	NH	76.7	70	-122.247	34.3867	2014	summer	0	0	0
1407	NH	80	70	-121.847	33.8167	2014	summer	0	0	0
1407	NH	80	60	-121.15	34.15	2014	summer	0	0	0
1407	NH	83.3	70	-121.443	33.2467	2014	summer	0	0	0
1407	NH	83.3	60	-120.755	33.5783	2014	summer	0	0	0
1407	NH	83.3	55	-120.407	33.745	2014	summer	0	0	0
1407	NH	83.3	51	-120.135	33.8783	2014	summer	1	0	5
1407	NH	80	55	-120.8	34.315	2014	summer	8	2	115.294
1407	NH	76.7	60	-121.547	34.7217	2014	summer	2	2	42.5306
1407	NH	76.7	55	-121.198	34.89	2014	summer	20	2	225.66
1407	NH	76.7	51	-120.918	35.0217	2014	summer	2	3	55.625
1407	NH	76.7	49	-120.772	35.0833	2014	summer	3	0	12.81
1407	NH	80	51	-120.523	34.45	2014	summer	31	9	330.278
1407	NH	81.8	46.9	-120.025	34.275	2014	summer	23	5	322.702
1407	NH	83.3	40.6	-119.41	34.225	2014	summer	15	2	287.43
1407	NH	83.3	42	-119.508	34.175	2014	summer	52	5	1666.5
1301	SH	93.3	26.7	-117.31	32.9533	2013	winter	2	0	17.13
1301	SH	93.3	28	-117.393	32.9133	2013	winter	0	0	0
1301	SH	93.3	30	-117.53	32.845	2013	winter	0	0	0
1301	SH	93.3	35	-117.872	32.685	2013	winter	0	0	0
1301	SH	93.3	40	-118.212	32.5167	2013	winter	0	0	0
1301	SH	93.3	45	-118.552	32.35	2013	winter	0	0	0
1301	SH	93.3	50	-118.878	32.1933	2013	winter	0	0	0
1301	SH	93.3	60	-119.565	31.8483	2013	winter	0	0	0
1301	SH	93.3	70	-120.243	31.515	2013	winter	0	0	0
1301	SH	93.3	80	-120.908	31.1767	2013	winter	0	0	0
1301	SH	93.3	90	-121.55	30.8683	2013	winter	0	0	0
1301	SH	93.3	100	-122.245	30.5217	2013	winter	0	0	0
1301	SH	93.3	110	-122.918	30.1833	2013	winter	0	0	0
1301	SH	93.3	120	-123.583	29.8467	2013	winter	0	0	0
1301	SH	90	120	-123.997	30.4117	2013	winter	0	0	0
1301	SH	90	110	-123.32	30.7583	2013	winter	0	0	0
1301	SH	90	100	-122.662	31.0867	2013	winter	0	0	0
1301	SH	90	90	-121.988	31.415	2013	winter	0	0	0
1301	SH	90	80	-121.318	31.7483	2013	winter	0	0	0
1301	SH	90	70	-120.637	32.085	2013	winter	0	0	0
1301	SH	90	60	-119.955	32.4167	2013	winter	0	2	21.625
1301	SH	90	53	-119.478	32.6533	2013	winter	0	0	0
1301	SH	90	45	-119.01	32.8883	2013	winter	0	0	0
1301	SH	90	37	-118.388	33.1783	2013	winter	0	0	10.66
1301	SH	90	35	-118.248	33.2517	2013	winter	0	0	0
1301	SH	90	30	-117.903	33.4167	2013	winter	0	2	76.16
1301	SH	90	28	-117.763	33.4817	2013	winter	4	4	57.26
1301	SH	86.7	33	-118.498	33.89	2013	winter	1	3	76.6731
1301	SH	86.7	35	-118.625	33.8233	2013	winter	1	0	8.44
1301	SH	86.7	40	-118.97	33.655	2013	winter	0	0	0
1301	SH	86.7	45	-119.315	33.49	2013	winter	0	0	0
1301	SH	86.7	50	-119.663	33.3233	2013	winter	1	0	12.72
1301	SH	86.7	55	-120.007	33.155	2013	winter	0	1	9.37255
1301	SH	86.7	60	-120.35	32.9917	2013	winter	0	0	0
1301	SH	86.7	70	-121.033	32.6583	2013	winter	0	0	0
1301	SH	86.7	80	-121.712	32.3233	2013	winter	0	0	0
1301	SH	86.7	90	-122.392	31.985	2013	winter	0	0	0
1301	SH	86.7	100	-123.067	31.6583	2013	winter	0	0	0
1301	SH	86.7	110	-123.74	31.325	2013	winter	0	0	0
1301	SH	83.3	110	-124.165	31.9083	2013	winter	0	0	0
1301	SH	83.3	100	-123.493	32.2417	2013	winter	0	0	0
1301	SH	83.3	90	-122.813	32.5783	2013	winter	0	0	0
1301	SH	83.3	80	-122.133	32.9117	2013	winter	0	0	0
1301	SH	83.3	70	-121.445	33.2433	2013	winter	0	0	0
1301	SH	83.3	60	-120.752	33.5767	2013	winter	0	0	0
1301	SH	83.3	55	-120.407	33.7483	2013	winter	0	0	0
1301	SH	83.3	51	-120.133	33.8767	2013	winter	17	12	236.06
1301	SH	83.3	42	-119.508	34.1783	2013	winter	6	9	81
1301	SH	83.3	40.6	-119.427	34.2267	2013	winter	23	14	256.8
1301	SH	81.8	46.9	-120.023	34.2733	2013	winter	7	6	139.44
1301	SH	80	51	-120.52	34.4517	2013	winter	0	0	0
1301	SH	80	55	-120.802	34.3183	2013	winter	0	0	0
1301	SH	80	60	-121.15	34.15	2013	winter	0	0	0
1301	SH	80	70	-121.842	33.8167	2013	winter	0	0	0
1301	SH	80	80	-122.543	33.49	2013	winter	0	0	0
1301	SH	80	90	-123.22	33.1533	2013	winter	0	0	0
1301	SH	80	100	-123.902	32.8217	2013	winter	0	0	0
1301	SH	76.7	100	-124.318	33.3817	2013	winter	0	0	0
1301	SH	76.7	90	-123.632	33.72	2013	winter	0	0	0
1301	SH	76.7	80	-122.947	34.0533	2013	winter	0	0	0
1301	SH	76.7	70	-122.248	34.3883	2013	winter	0	0	0
1301	SH	76.7	60	-121.547	34.72	2013	winter	1	1	20.7755
1301	SH	76.7	55	-121.198	34.8883	2013	winter	0	0	0
1301	SH	76.7	51	-120.917	35.0233	2013	winter	0	0	0
1301	SH	76.7	49	-120.78	35.0867	2013	winter	0	0	0
1304	SH	93.3	26.7	-117.308	32.9567	2013	spring	0	0	0
1304	SH	93.3	28	-117.4	32.9067	2013	spring	0	0	0
1304	SH	93.3	30	-117.532	32.845	2013	spring	0	0	0
1304	SH	93.3	35	-117.872	32.68	2013	spring	1	0	9.44681
1304	SH	93.3	40	-118.212	32.515	2013	spring	0	0	0
1304	SH	93.3	45	-118.553	32.3467	2013	spring	0	0	0
1304	SH	93.3	50	-118.888	32.1817	2013	spring	0	0	0
1304	SH	90	35	-118.25	33.25	2013	spring	0	0	0
1304	SH	90	30	-117.908	33.4183	2013	spring	0	0	0
1304	SH	90	28	-117.768	33.4833	2013	spring	0	0	0
1304	SH	86.7	33	-118.488	33.89	2013	spring	0	0	0
1304	SH	86.7	35	-118.627	33.8233	2013	spring	0	0	0
1304	SH	86.7	40	-118.975	33.655	2013	spring	0	0	0
1304	SH	86.7	45	-119.318	33.4917	2013	spring	0	0	0
1304	SH	90	45	-118.933	32.92	2013	spring	0	0	0
1304	SH	93.3	60	-119.56	31.8483	2013	spring	0	0	0
1304	SH	93.3	70	-120.25	31.515	2013	spring	0	0	0
1304	SH	93.3	80	-120.925	31.1783	2013	spring	0	0	0
1304	SH	93.3	90	-121.588	30.85	2013	spring	0	0	0
1304	SH	93.3	100	-122.22	30.5	2013	spring	0	0	0
1304	SH	93.3	110	-122.918	30.1817	2013	spring	0	0	0
1304	SH	90	110	-123.33	30.7483	2013	spring	0	0	0
1304	SH	90	100	-122.667	31.0817	2013	spring	0	0	0
1304	SH	90	90	-121.995	31.4167	2013	spring	0	0	0
1304	SH	90	80	-121.322	31.7517	2013	spring	0	0	0
1304	SH	90	70	-120.647	32.09	2013	spring	0	0	0
1304	SH	90	60	-119.96	32.4167	2013	spring	0	0	0
1304	SH	90	53	-119.483	32.6483	2013	spring	0	0	0
1304	SH	86.7	50	-119.66	33.3233	2013	spring	0	0	0
1304	SH	86.7	55	-120.007	33.1583	2013	spring	0	0	0
1304	SH	83.3	42	-119.512	34.1733	2013	spring	0	0	0
1304	SH	83.3	40.6	-119.417	34.2233	2013	spring	0	0	3.67
1304	SH	81.8	46.9	-120.01	34.275	2013	spring	0	0	0
1304	SH	86.7	60	-120.353	32.9883	2013	spring	1	0	8
1304	SH	86.7	70	-121.03	32.6583	2013	spring	0	0	0
1304	SH	86.7	80	-121.717	32.3233	2013	spring	0	0	0
1304	SH	86.7	90	-122.388	31.9867	2013	spring	0	0	0
1304	SH	86.7	100	-123.067	31.65	2013	spring	0	0	0
1304	SH	83.3	100	-123.497	32.2417	2013	spring	0	0	0
1304	SH	83.3	90	-122.815	32.5783	2013	spring	0	0	0
1304	SH	83.3	80	-122.127	32.91	2013	spring	0	0	0
1304	SH	83.3	70	-121.445	33.245	2013	spring	0	0	0
1304	SH	83.3	60	-120.79	33.5767	2013	spring	0	0	0
1304	SH	83.3	55	-120.405	33.7467	2013	spring	0	0	0
1304	SH	80	51	-120.523	34.45	2013	spring	0	0	0
1304	SH	80	55	-120.8	34.3167	2013	spring	0	0	0
1304	SH	80	60	-121.147	34.15	2013	spring	0	0	0
1304	SH	80	70	-121.842	33.82	2013	spring	0	0	0
1304	SH	80	80	-122.537	33.4883	2013	spring	0	0	0
1304	SH	80	90	-123.218	33.1517	2013	spring	0	0	0
1304	SH	80	100	-123.877	32.84	2013	spring	0	0	0
1304	SH	76.7	90	-123.632	33.7183	2013	spring	0	0	0
1304	SH	76.7	80	-122.94	34.0533	2013	spring	0	0	0
1304	SH	76.7	70	-122.252	34.3883	2013	spring	0	0	0
1304	SH	76.7	60	-121.548	34.7233	2013	spring	0	0	0
1304	SH	76.7	55	-121.2	34.8883	2013	spring	0	0	0
1304	SH	76.7	51	-120.92	35.02	2013	spring	0	0	0
1304	SH	76.7	49	-120.778	35.09	2013	spring	0	0	0
1307	NH	93.3	26.7	-117.305	32.9567	2013	summer	0	0	0
1307	NH	93.3	28	-117.395	32.9133	2013	summer	4	1	52.9592
1307	NH	93.3	30	-117.532	32.8467	2013	summer	0	0	0
1307	NH	93.3	35	-117.873	32.68	2013	summer	0	0	0
1307	NH	93.3	40	-118.205	32.51	2013	summer	0	0	0
1307	NH	93.3	45	-118.555	32.3467	2013	summer	0	0	0
1307	NH	93.3	50	-118.893	32.18	2013	summer	0	0	0
1307	NH	93.3	60	-119.572	31.8467	2013	summer	0	0	0
1307	NH	93.3	70	-120.242	31.5133	2013	summer	0	0	0
1307	NH	93.3	80	-120.92	31.18	2013	summer	0	0	0
1307	NH	93.3	90	-121.59	30.8467	2013	summer	0	0	0
1307	NH	93.3	100	-122.258	30.5133	2013	summer	0	0	0
1307	NH	93.3	110	-122.922	30.1783	2013	summer	0	0	0
1307	NH	93.3	120	-123.587	29.8467	2013	summer	0	0	0
1307	NH	90	120	-123.998	30.4183	2013	summer	0	0	0
1307	NH	90	110	-123.332	30.7517	2013	summer	0	0	0
1307	NH	90	100	-122.662	31.085	2013	summer	0	0	0
1307	NH	90	90	-121.992	31.4183	2013	summer	0	0	0
1307	NH	90	80	-121.315	31.7517	2013	summer	0	0	0
1307	NH	90	70	-120.638	32.0833	2013	summer	0	0	0
1307	NH	90	60	-119.96	32.4183	2013	summer	0	0	0
1307	NH	90	53	-119.483	32.6517	2013	summer	0	0	0
1307	NH	86.7	55	-120.008	33.1567	2013	summer	0	0	0
1307	NH	86.7	60	-120.35	32.9883	2013	summer	0	1	8.70588
1307	NH	86.7	70	-121.033	32.6567	2013	summer	0	0	0
1307	NH	86.7	80	-121.717	32.3233	2013	summer	0	0	0
1307	NH	86.7	90	-122.393	31.9883	2013	summer	0	0	0
1307	NH	86.7	100	-123.072	31.655	2013	summer	0	0	0
1307	NH	86.7	110	-123.743	31.3233	2013	summer	0	0	0
1307	NH	83.3	110	-124.172	31.9117	2013	summer	0	0	0
1307	NH	83.3	100	-123.492	32.245	2013	summer	0	0	0
1307	NH	83.3	90	-122.81	32.5783	2013	summer	0	0	0
1307	NH	83.3	80	-122.128	32.9117	2013	summer	0	0	0
1307	NH	83.3	70	-121.443	33.245	2013	summer	0	0	0
1307	NH	83.3	42	-119.508	34.1783	2013	summer	1	0	8.89796
1307	NH	83.3	40.6	-119.412	34.2267	2013	summer	7	1	48.44
1307	NH	81.8	46.9	-120.025	34.275	2013	summer	0	0	0
1307	NH	80	51	-120.522	34.45	2013	summer	0	0	0
1307	NH	80	55	-120.802	34.3167	2013	summer	0	0	0
1307	NH	80	60	-121.15	34.15	2013	summer	1	0	10.0392
1307	NH	80	70	-121.843	33.8167	2013	summer	0	0	0
1307	NH	80	80	-122.533	33.4817	2013	summer	0	0	0
1307	NH	80	90	-123.222	33.15	2013	summer	0	0	0
1307	NH	80	100	-123.905	32.8167	2013	summer	0	0	0
1307	NH	76.7	100	-124.325	33.3883	2013	summer	0	0	0
1307	NH	76.7	90	-123.635	33.72	2013	summer	0	0	0
1307	NH	76.7	80	-122.942	34.055	2013	summer	0	0	0
1307	NH	76.7	70	-122.247	34.3883	2013	summer	0	0	0
1307	NH	76.7	55	-121.198	34.8883	2013	summer	0	0	0
1307	NH	76.7	51	-120.918	35.0217	2013	summer	1	0	9.74
1307	NH	76.7	49	-120.777	35.0933	2013	summer	0	0	0
1307	NH	83.3	51	-120.133	33.8783	2013	summer	1	0	8.64706
1307	NH	86.7	50	-119.663	33.3233	2013	summer	0	0	0
1307	NH	86.7	45	-119.32	33.4883	2013	summer	0	0	0
1307	NH	86.7	40	-118.97	33.6567	2013	summer	0	0	0
1307	NH	86.7	35	-118.628	33.8233	2013	summer	0	0	0
1307	NH	86.7	33	-118.49	33.8883	2013	summer	1	0	7.70588
1307	NH	90	28	-117.768	33.485	2013	summer	1	0	9.04255
1307	NH	90	30	-117.902	33.4183	2013	summer	0	0	0
1307	NH	90	35	-118.25	33.2517	2013	summer	0	0	0
1307	NH	90	37	-118.388	33.1867	2013	summer	0	0	0
1307	NH	90	45	-118.935	32.9183	2013	summer	0	0	0
1202	NH	93.3	26.7	-117.305	32.9567	2012	winter	1	0	9.84991
1202	NH	93.3	28	-117.393	32.915	2012	winter	0	0	0
1202	NH	93.3	30	-117.532	32.8483	2012	winter	0	0	0
1202	NH	93.3	35	-117.87	32.68	2012	winter	0	0	0
1202	NH	93.3	40	-118.215	32.515	2012	winter	0	0	0
1202	NH	93.3	45	-118.555	32.3467	2012	winter	0	0	0
1202	NH	93.3	50	-118.895	32.18	2012	winter	0	0	0
1202	NH	93.3	60	-119.572	31.8467	2012	winter	0	0	0
1202	NH	93.3	70	-120.247	31.515	2012	winter	0	0	0
1202	NH	93.3	80	-120.918	31.18	2012	winter	0	0	0
1202	NH	93.3	90	-121.585	30.8467	2012	winter	0	0	0
1202	NH	93.3	100	-122.26	30.5133	2012	winter	0	0	0
1202	NH	93.3	110	-122.918	30.18	2012	winter	0	0	0
1202	NH	93.3	120	-123.588	29.8467	2012	winter	0	0	0
1202	NH	90	120	-123.988	30.4133	2012	winter	0	0	0
1202	NH	90	110	-123.333	30.7517	2012	winter	0	0	0
1202	NH	90	100	-122.665	31.085	2012	winter	0	0	0
1202	NH	90	90	-121.997	31.4167	2012	winter	0	0	0
1202	NH	90	80	-121.327	31.7467	2012	winter	0	0	0
1202	NH	90	70	-120.638	32.085	2012	winter	0	0	0
1202	NH	90	53	-119.482	32.6517	2012	winter	0	0	0
1202	NH	90	45	-118.908	32.9267	2012	winter	0	0	0
1202	NH	90	37	-118.388	33.185	2012	winter	0	0	0
1202	NH	90	35	-118.252	33.25	2012	winter	0	0	0
1202	NH	90	30	-117.903	33.4183	2012	winter	0	0	0
1202	NH	90	28	-117.768	33.485	2012	winter	0	0	0
1202	NH	86.7	33	-118.488	33.8867	2012	winter	0	0	0
1202	NH	86.7	35	-118.628	33.8233	2012	winter	0	0	0
1202	NH	86.7	40	-118.975	33.6583	2012	winter	0	1	19.2495
1202	NH	86.7	45	-119.308	33.495	2012	winter	0	0	0
1202	NH	86.7	50	-119.662	33.3267	2012	winter	0	0	0
1202	NH	86.7	55	-120.023	33.1667	2012	winter	0	0	0
1202	NH	86.7	60	-120.35	32.9917	2012	winter	0	0	0
1202	NH	86.7	70	-121.033	32.6567	2012	winter	0	0	0
1202	NH	86.7	80	-121.712	32.3233	2012	winter	0	0	0
1202	NH	86.7	90	-122.395	31.99	2012	winter	0	0	0
1202	NH	86.7	100	-123.068	31.655	2012	winter	0	0	0
1202	NH	86.7	110	-123.742	31.3233	2012	winter	0	0	0
1202	NH	83.3	110	-124.17	31.91	2012	winter	0	0	0
1202	NH	83.3	100	-123.483	32.2467	2012	winter	0	0	0
1202	NH	83.3	90	-122.81	32.5783	2012	winter	0	0	0
1202	NH	83.3	51	-120.128	33.8767	2012	winter	1	0	2.95
1202	NH	83.3	42	-119.505	34.1783	2012	winter	0	1	3.88
1202	NH	83.3	40.6	-119.412	34.225	2012	winter	0	0	3.11
1202	NH	81.8	46.9	-120.023	34.2767	2012	winter	0	0	0
1202	NH	80	51	-120.528	34.45	2012	winter	8	0	113.499
1202	NH	80	55	-120.802	34.3183	2012	winter	0	0	0
1202	NH	80	60	-121.15	34.15	2012	winter	0	0	0
1202	NH	80	70	-121.842	33.8183	2012	winter	0	0	0
1202	NH	80	80	-122.535	33.4833	2012	winter	0	0	0
1202	NH	80	90	-123.223	33.15	2012	winter	0	0	0
1202	NH	80	100	-123.91	32.815	2012	winter	0	0	0
1202	NH	76.7	100	-124.323	33.3883	2012	winter	0	0	0
1202	NH	76.7	90	-123.635	33.72	2012	winter	0	0	0
1202	NH	76.7	80	-122.943	34.0533	2012	winter	0	0	0
1202	NH	76.7	70	-122.247	34.3883	2012	winter	0	0	0
1202	NH	76.7	60	-121.548	34.7217	2012	winter	0	0	0
1202	NH	76.7	55	-121.203	34.89	2012	winter	0	0	0
1202	NH	76.7	51	-120.92	35.0217	2012	winter	1	0	9.78764
1202	NH	76.7	49	-120.778	35.0867	2012	winter	1	0	7.56705
1202	NH	83.3	60	-120.757	33.5767	2012	winter	0	0	0
1202	NH	83.3	55	-120.412	33.7467	2012	winter	0	0	0
1203	SH	93.3	26.7	-117.307	32.9567	2012	spring	1	3	24
1203	SH	93.3	28	-117.392	32.9133	2012	spring	0	0	0
1203	SH	93.3	30	-117.527	32.8483	2012	spring	0	0	0
1203	SH	93.3	35	-117.868	32.6817	2012	spring	0	0	0
1203	SH	93.3	40	-118.222	32.5133	2012	spring	0	0	0
1203	SH	93.3	50	-118.885	32.1817	2012	spring	0	0	0
1203	SH	93.3	60	-119.57	31.8467	2012	spring	0	0	0
1203	SH	93.3	70	-120.243	31.515	2012	spring	0	0	0
1203	SH	93.3	80	-120.92	31.1833	2012	spring	0	0	0
1203	SH	93.3	90	-121.588	30.8467	2012	spring	0	0	0
1203	SH	93.3	100	-122.255	30.5117	2012	spring	0	0	0
1203	SH	93.3	110	-122.92	30.1817	2012	spring	0	0	0
1203	SH	93.3	120	-123.58	29.8467	2012	spring	0	0	0
1203	SH	90	120	-123.997	30.415	2012	spring	0	0	0
1203	SH	90	110	-123.337	30.75	2012	spring	0	0	0
1203	SH	90	100	-122.663	31.0833	2012	spring	0	0	0
1203	SH	90	90	-121.993	31.4183	2012	spring	0	0	0
1203	SH	90	80	-121.32	31.7467	2012	spring	0	0	0
1203	SH	90	70	-120.648	32.0833	2012	spring	0	0	0
1203	SH	90	60	-119.955	32.4167	2012	spring	0	0	0
1203	SH	90	53	-119.485	32.6517	2012	spring	0	0	0
1203	SH	90	45	-118.938	32.9167	2012	spring	0	0	0
1203	SH	90	37	-118.393	33.1817	2012	spring	0	0	0
1203	SH	90	35	-118.255	33.25	2012	spring	0	0	0
1203	SH	90	30	-117.905	33.4167	2012	spring	0	0	0
1203	SH	90	28	-117.77	33.4817	2012	spring	0	0	0
1203	SH	86.7	40	-118.975	33.6567	2012	spring	0	0	0
1203	SH	86.7	45	-119.32	33.4883	2012	spring	0	0	0
1203	SH	86.7	50	-119.665	33.3217	2012	spring	0	0	0
1203	SH	86.7	55	-120.005	33.155	2012	spring	0	0	0
1203	SH	86.7	60	-120.348	32.9917	2012	spring	0	0	0
1203	SH	86.7	70	-121.033	32.6583	2012	spring	0	0	0
1203	SH	83.3	70	-121.442	33.2417	2012	spring	0	0	0
1203	SH	83.3	60	-120.757	33.575	2012	spring	0	0	0
1203	SH	83.3	55	-120.413	33.7417	2012	spring	0	0	0
1203	SH	86.7	35	-118.628	33.8233	2012	spring	0	0	0
1203	SH	86.7	33	-118.508	33.8817	2012	spring	0	0	0
1203	SH	83.3	42	-119.507	34.175	2012	spring	0	0	0
1203	SH	83.3	40.6	-119.443	34.2317	2012	spring	0	0	0
1203	SH	81.8	46.9	-120.02	34.275	2012	spring	0	0	0
1203	SH	80	51	-120.523	34.45	2012	spring	0	0	0
1203	SH	76.7	49	-120.777	35.08	2012	spring	0	0	0
1203	SH	76.7	51	-120.917	35.0217	2012	spring	0	0	0
1203	SH	76.7	55	-121.197	34.8883	2012	spring	0	0	0
1203	SH	76.7	60	-121.545	34.7217	2012	spring	0	0	0
1203	SH	76.7	70	-122.243	34.3917	2012	spring	0	0	0
1203	SH	76.7	80	-122.938	34.0633	2012	spring	0	0	0
1203	SH	76.7	90	-123.63	33.7217	2012	spring	0	0	0
1203	SH	76.7	100	-124.328	33.385	2012	spring	0	0	0
1203	SH	80	55	-120.807	34.32	2012	spring	0	0	0
1203	SH	80	60	-121.148	34.1517	2012	spring	0	0	0
1207	OS	93.3	30	-117.532	32.845	2012	summer	0	0	19.7083
1207	OS	93.3	28	-117.405	32.915	2012	summer	0	1	11.551
1207	OS	93.3	26.7	-117.31	32.95	2012	summer	4	1	48.6735
1207	OS	93.3	35	-117.873	32.68	2012	summer	0	0	0
1207	OS	93.3	40	-118.212	32.5133	2012	summer	0	0	0
1207	OS	93.3	45	-118.553	32.3467	2012	summer	0	0	0
1207	OS	93.3	50	-118.873	32.1817	2012	summer	0	0	0
1207	OS	93.3	60	-119.565	31.845	2012	summer	0	0	0
1207	OS	93.3	70	-120.243	31.515	2012	summer	0	0	0
1207	OS	93.3	80	-120.917	31.1767	2012	summer	0	0	0
1207	OS	93.3	90	-121.59	30.8433	2012	summer	0	0	0
1207	OS	93.3	100	-122.258	30.5083	2012	summer	0	0	0
1207	OS	93.3	110	-122.923	30.18	2012	summer	0	0	0
1207	OS	93.3	120	-123.587	29.8483	2012	summer	0	0	0
1207	OS	90	120	-124.005	30.405	2012	summer	0	0	0
1207	OS	90	110	-123.33	30.7517	2012	summer	0	0	0
1207	OS	90	100	-122.662	31.0867	2012	summer	0	0	0
1207	OS	90	90	-121.992	31.4183	2012	summer	0	0	0
1207	OS	90	80	-121.317	31.75	2012	summer	0	0	0
1207	OS	90	70	-120.655	32.0817	2012	summer	0	0	0
1207	OS	90	60	-119.958	32.42	2012	summer	0	0	0
1207	OS	90	53	-119.498	32.6517	2012	summer	0	0	0
1207	OS	90	45	-118.943	32.915	2012	summer	0	0	0
1207	OS	90	37	-118.385	33.1833	2012	summer	1	0	9.44231
1207	OS	90	35	-118.255	33.25	2012	summer	0	0	0
1207	OS	90	30	-117.905	33.4167	2012	summer	0	0	0
1207	OS	90	28	-117.767	33.485	2012	summer	6	0	70.1961
1207	OS	86.7	33	-118.49	33.89	2012	summer	6	0	78.78
1207	OS	86.7	35	-118.63	33.8217	2012	summer	1	0	10.4375
1207	OS	86.7	40	-118.97	33.6583	2012	summer	1	0	9.17647
1207	OS	86.7	45	-119.318	33.49	2012	summer	0	0	0
1207	OS	86.7	50	-119.663	33.3217	2012	summer	0	0	0
1207	OS	86.7	55	-120.01	33.155	2012	summer	1	0	8.97959
1207	OS	86.7	60	-120.343	32.9883	2012	summer	0	0	0
1207	OS	86.7	70	-121.032	32.6567	2012	summer	0	0	0
1207	OS	86.7	80	-121.682	32.3383	2012	summer	0	0	0
1207	OS	86.7	90	-122.395	31.99	2012	summer	0	0	0
1207	OS	86.7	100	-123.075	31.6583	2012	summer	0	0	0
1207	OS	86.7	110	-123.743	31.3233	2012	summer	0	0	0
1207	OS	83.3	110	-124.17	31.9117	2012	summer	0	0	0
1207	OS	83.3	100	-123.497	32.2433	2012	summer	0	0	0
1207	OS	83.3	90	-122.812	32.5783	2012	summer	0	0	0
1207	OS	83.3	80	-122.128	32.9083	2012	summer	0	0	0
1207	OS	83.3	70	-121.443	33.2433	2012	summer	0	0	0
1207	OS	83.3	55	-120.413	33.7417	2012	summer	0	0	6.45098
1207	OS	83.3	51	-120.132	33.8783	2012	summer	0	0	0
1207	OS	83.3	42	-119.507	34.175	2012	summer	0	0	0
1207	OS	83.3	40.6	-119.412	34.225	2012	summer	1	3	24.4082
1207	OS	81.8	46.9	-120.027	34.2783	2012	summer	0	0	9.72549
1207	OS	80	51	-120.523	34.4517	2012	summer	0	1	9.13725
1207	OS	80	55	-120.8	34.3183	2012	summer	0	0	0
1207	OS	80	60	-121.15	34.1517	2012	summer	0	0	0
1207	OS	80	70	-121.843	33.8217	2012	summer	0	0	0
1207	OS	80	80	-122.535	33.4833	2012	summer	0	0	0
1207	OS	80	90	-123.218	33.15	2012	summer	0	0	0
1207	OS	80	100	-123.9	32.8217	2012	summer	0	0	0
1207	OS	76.7	100	-124.322	33.3867	2012	summer	0	0	0
1207	OS	76.7	90	-123.668	33.7033	2012	summer	0	0	0
1207	OS	76.7	80	-122.947	34.0483	2012	summer	0	0	0
1207	OS	76.7	70	-122.252	34.385	2012	summer	0	0	0
1207	OS	76.7	60	-121.547	34.7217	2012	summer	0	0	0
1207	OS	76.7	55	-121.2	34.8883	2012	summer	2	0	17.5294
1207	OS	76.7	51	-120.915	35.0233	2012	summer	0	0	0
1207	OS	76.7	49	-120.778	35.0883	2012	summer	0	0	0
1210	NH	93.3	26.7	-117.308	32.9583	2012	fall	1	1	9.62
1210	NH	93.3	28	-117.395	32.915	2012	fall	3	0	28.7647
1210	NH	93.3	30	-117.53	32.8483	2012	fall	0	0	0
1210	NH	93.3	35	-117.87	32.6667	2012	fall	0	0	0
1210	NH	93.3	40	-118.21	32.5133	2012	fall	0	0	0
1210	NH	93.3	45	-118.553	32.345	2012	fall	0	0	0
1210	NH	93.3	50	-118.89	32.1817	2012	fall	0	1	9.40816
1210	NH	93.3	60	-119.57	31.8483	2012	fall	0	0	0
1210	NH	93.3	70	-120.242	31.5067	2012	fall	0	0	0
1210	NH	93.3	80	-120.913	31.1767	2012	fall	0	0	0
1210	NH	93.3	90	-121.588	30.8467	2012	fall	0	0	0
1210	NH	93.3	100	-122.25	30.515	2012	fall	0	0	0
1210	NH	93.3	110	-122.92	30.18	2012	fall	0	0	0
1210	NH	93.3	120	-123.585	29.8467	2012	fall	0	0	0
1210	NH	90	120	-124	30.4183	2012	fall	0	0	0
1210	NH	90	110	-123.332	30.7533	2012	fall	0	0	0
1210	NH	90	100	-122.665	31.0817	2012	fall	0	0	0
1210	NH	90	90	-121.99	31.415	2012	fall	0	0	0
1210	NH	90	80	-121.317	31.75	2012	fall	0	0	0
1210	NH	90	70	-120.64	32.085	2012	fall	0	0	0
1210	NH	90	60	-119.958	32.4183	2012	fall	0	0	0
1210	NH	86.7	50	-119.665	33.3217	2012	fall	0	0	0
1210	NH	86.7	45	-119.318	33.49	2012	fall	0	0	0
1210	NH	86.7	40	-118.973	33.6567	2012	fall	0	0	0
1210	NH	86.7	35	-118.628	33.8233	2012	fall	0	1	9.42
1210	NH	86.7	33	-118.49	33.89	2012	fall	5	1	28.49
1210	NH	90	28	-117.768	33.485	2012	fall	0	0	0
1210	NH	90	30	-117.902	33.42	2012	fall	0	0	0
1210	NH	90	35	-118.253	33.25	2012	fall	0	0	9.66
1210	NH	90	37	-118.387	33.185	2012	fall	0	0	0
1210	NH	90	45	-118.935	32.9183	2012	fall	0	0	0
1210	NH	90	53	-119.482	32.655	2012	fall	0	0	0
1210	NH	86.7	55	-120.003	33.1567	2012	fall	0	0	0
1210	NH	86.7	60	-120.35	32.99	2012	fall	0	0	0
1210	NH	86.7	70	-121.033	32.6567	2012	fall	0	0	0
1210	NH	86.7	80	-121.715	32.325	2012	fall	0	0	0
1210	NH	86.7	90	-122.393	31.9917	2012	fall	0	0	0
1210	NH	86.7	100	-123.068	31.6567	2012	fall	0	0	0
1210	NH	86.7	110	-123.745	31.3233	2012	fall	0	0	0
1210	NH	83.3	110	-124.17	31.9117	2012	fall	0	0	0
1210	NH	83.3	100	-123.492	32.2467	2012	fall	0	0	0
1210	NH	83.3	90	-122.813	32.5783	2012	fall	0	0	0
1210	NH	83.3	80	-122.128	32.9117	2012	fall	0	0	0
1210	NH	83.3	70	-121.44	33.2417	2012	fall	0	0	0
1210	NH	83.3	60	-120.755	33.5783	2012	fall	0	0	0
1210	NH	83.3	55	-120.41	33.7467	2012	fall	0	0	0
1210	NH	83.3	51	-120.133	33.8783	2012	fall	2	0	17.8
1210	NH	83.3	40.6	-119.412	34.2233	2012	fall	5	0	63.65
1210	NH	83.3	42	-119.512	34.1767	2012	fall	16	1	261.56
1210	NH	81.8	46.9	-120.025	34.275	2012	fall	34	0	599.02
1210	NH	80	51	-120.525	34.4483	2012	fall	1	2	24.78
1210	NH	80	55	-120.802	34.3167	2012	fall	0	0	0
1210	NH	80	60	-121.143	34.145	2012	fall	0	0	0
1210	NH	80	70	-121.843	33.8167	2012	fall	0	0	0
1210	NH	80	80	-122.53	33.4817	2012	fall	0	0	0
1210	NH	80	90	-123.222	33.15	2012	fall	0	0	0
1210	NH	80	100	-123.907	32.8167	2012	fall	0	0	0
1210	NH	76.7	100	-124.322	33.3867	2012	fall	0	0	0
1210	NH	76.7	90	-123.633	33.7217	2012	fall	0	0	0
1210	NH	76.7	80	-122.942	34.055	2012	fall	0	0	0
1210	NH	76.7	70	-122.247	34.39	2012	fall	0	0	0
1210	NH	76.7	60	-121.548	34.7217	2012	fall	0	0	0
1210	NH	76.7	55	-121.198	34.8883	2012	fall	1	6	63.2745
1210	NH	76.7	51	-120.918	35.0233	2012	fall	0	2	19.7959
1210	NH	76.7	49	-120.778	35.09	2012	fall	0	0	0
1101	NH	93.3	26.7	-117.305	32.9567	2011	winter	0	0	4.2
1101	NH	93.3	28	-117.4	32.91	2011	winter	0	0	0
1101	NH	93.3	30	-117.533	32.845	2011	winter	0	0	0
1101	NH	93.3	35	-117.878	32.6867	2011	winter	0	0	0
1101	NH	93.3	40	-118.212	32.5117	2011	winter	3	0	174.8
1101	NH	93.3	45	-118.558	32.3467	2011	winter	5	0	56.0166
1101	NH	93.3	50	-118.893	32.18	2011	winter	0	0	0
1101	NH	93.3	60	-119.57	31.845	2011	winter	0	0	0
1101	NH	93.3	70	-120.248	31.515	2011	winter	0	0	0
1101	NH	93.3	80	-120.92	31.1767	2011	winter	0	0	0
1101	NH	93.3	90	-121.588	30.845	2011	winter	0	0	0
1101	NH	93.3	100	-122.252	30.51	2011	winter	0	0	0
1101	NH	93.3	110	-122.922	30.18	2011	winter	0	0	0
1101	NH	93.3	120	-123.583	29.8433	2011	winter	0	0	0
1101	NH	90	120	-123.995	30.415	2011	winter	0	0	0
1101	NH	90	110	-123.333	30.7533	2011	winter	0	0	0
1101	NH	90	100	-122.657	31.0783	2011	winter	0	0	0
1101	NH	90	90	-121.985	31.4233	2011	winter	0	0	0
1101	NH	90	80	-121.318	31.7517	2011	winter	0	0	0
1101	NH	90	70	-120.637	32.0767	2011	winter	0	0	0
1101	NH	90	60	-119.962	32.4167	2011	winter	0	0	0
1101	NH	90	53	-119.483	32.65	2011	winter	0	0	0
1101	NH	90	45	-118.935	32.9183	2011	winter	0	0	0
1101	NH	90	37	-118.397	33.1833	2011	winter	0	0	0
1101	NH	90	35	-118.245	33.2533	2011	winter	0	0	0
1101	NH	90	30	-117.908	33.4167	2011	winter	0	0	0
1101	NH	90	28	-117.77	33.4817	2011	winter	0	0	0
1101	NH	86.7	33	-118.49	33.89	2011	winter	0	0	0
1101	NH	86.7	35	-118.628	33.8217	2011	winter	0	0	8.18526
1101	NH	86.7	40	-118.972	33.6567	2011	winter	0	0	4.6
1101	NH	86.7	45	-119.215	33.49	2011	winter	0	0	0
1101	NH	86.7	50	-119.667	33.3217	2011	winter	0	0	0
1101	NH	86.7	55	-120.003	33.1583	2011	winter	0	0	0
1101	NH	86.7	60	-120.343	32.99	2011	winter	0	0	0
1101	NH	86.7	70	-121.03	32.6567	2011	winter	0	0	0
1101	NH	86.7	80	-121.717	32.3233	2011	winter	0	0	0
1101	NH	86.7	90	-122.388	31.99	2011	winter	0	0	0
1101	NH	86.7	100	-123.07	31.655	2011	winter	0	0	0
1101	NH	86.7	110	-123.74	31.3217	2011	winter	0	0	0
1101	NH	83.3	110	-124.168	31.91	2011	winter	0	0	0
1101	NH	83.3	100	-123.485	32.24	2011	winter	0	0	0
1101	NH	83.3	90	-122.812	32.5783	2011	winter	0	0	0
1101	NH	83.3	80	-122.128	32.9117	2011	winter	0	0	0
1101	NH	83.3	70	-121.445	33.2433	2011	winter	0	0	0
1101	NH	83.3	60	-120.753	33.5767	2011	winter	0	0	0
1101	NH	83.3	55	-120.412	33.7467	2011	winter	0	0	0
1101	NH	83.3	51	-120.137	33.8767	2011	winter	0	0	4.19
1101	NH	83.3	42	-119.508	34.1783	2011	winter	0	0	0
1101	NH	83.3	40.6	-119.413	34.2233	2011	winter	1	0	11.7
1101	NH	81.8	46.9	-120.025	34.275	2011	winter	0	0	0
1101	NH	80	51	-120.523	34.4517	2011	winter	0	0	4.47
1101	NH	80	55	-120.8	34.3183	2011	winter	0	0	0
1101	NH	80	60	-121.152	34.1483	2011	winter	0	0	0
1101	NH	80	70	-121.842	33.8167	2011	winter	0	0	0
1101	NH	80	80	-122.532	33.4833	2011	winter	0	0	0
1101	NH	80	90	-123.218	33.15	2011	winter	0	0	0
1101	NH	80	100	-123.908	32.8167	2011	winter	0	0	0
1101	NH	76.7	100	-124.32	33.3817	2011	winter	0	0	0
1101	NH	76.7	90	-123.633	33.72	2011	winter	0	0	0
1101	NH	76.7	80	-122.94	34.055	2011	winter	0	0	0
1101	NH	76.7	70	-122.245	34.39	2011	winter	0	0	0
1101	NH	76.7	60	-121.548	34.7217	2011	winter	0	0	0
1101	NH	76.7	55	-121.197	34.8883	2011	winter	0	0	0
1101	NH	76.7	49	-120.773	35.0867	2011	winter	0	0	0
1101	NH	76.7	51	-120.918	35.0233	2011	winter	0	0	0
1104	SH	93.3	26.7	-117.305	32.9567	2011	spring	1	0	8.55072
1104	SH	93.3	28	-117.395	32.9117	2011	spring	1	0	8.29787
1104	SH	93.3	30	-117.533	32.8417	2011	spring	1	0	5.41
1104	SH	93.3	35	-117.872	32.68	2011	spring	0	0	0
1104	SH	93.3	40	-118.215	32.5133	2011	spring	0	0	0
1104	SH	93.3	45	-118.555	32.3467	2011	spring	0	0	0
1104	SH	93.3	50	-118.89	32.1817	2011	spring	0	0	0
1104	SH	93.3	60	-119.567	31.8367	2011	spring	0	0	0
1104	SH	93.3	70	-120.24	31.5167	2011	spring	0	0	0
1104	SH	93.3	80	-120.918	31.1783	2011	spring	0	0	0
1104	SH	93.3	90	-121.59	30.845	2011	spring	0	0	0
1104	SH	93.3	100	-122.252	30.5183	2011	spring	0	0	0
1104	SH	93.3	110	-122.925	30.18	2011	spring	0	0	0
1104	SH	93.3	120	-123.585	29.8467	2011	spring	0	0	0
1104	SH	90	120	-123.998	30.4183	2011	spring	0	0	0
1104	SH	90	110	-123.335	30.7483	2011	spring	0	0	0
1104	SH	90	100	-122.66	31.0817	2011	spring	0	0	0
1104	SH	90	90	-121.998	31.4183	2011	spring	0	0	0
1104	SH	90	80	-121.31	31.7517	2011	spring	0	0	0
1104	SH	90	70	-120.64	32.085	2011	spring	0	0	0
1104	SH	90	60	-119.962	32.415	2011	spring	0	0	0
1104	SH	90	53	-119.477	32.6533	2011	spring	0	0	0
1104	SH	90	45	-118.935	32.9183	2011	spring	0	0	0
1104	SH	90	37	-118.388	33.18	2011	spring	0	0	0
1104	SH	90	35	-118.248	33.2533	2011	spring	0	0	0
1104	SH	90	30	-117.905	33.4183	2011	spring	0	0	0
1104	SH	90	28	-117.768	33.4833	2011	spring	0	0	0
1104	SH	86.7	33	-118.492	33.89	2011	spring	0	1	7.833
1104	SH	86.7	35	-118.625	33.825	2011	spring	0	0	0
1104	SH	86.7	40	-118.973	33.6567	2011	spring	0	0	0
1104	SH	86.7	45	-119.318	33.4917	2011	spring	0	0	0
1104	SH	86.7	50	-119.652	33.3167	2011	spring	0	0	0
1104	SH	86.7	55	-120.007	33.1533	2011	spring	0	0	0
1104	SH	86.7	60	-120.343	32.9917	2011	spring	0	0	0
1104	SH	86.7	70	-121.03	32.6567	2011	spring	0	0	0
1104	SH	86.7	80	-121.7	32.3133	2011	spring	0	0	0
1104	SH	86.7	90	-122.385	31.9967	2011	spring	0	0	0
1104	SH	86.7	100	-123.068	31.6567	2011	spring	0	0	0
1104	SH	86.7	110	-123.748	31.325	2011	spring	0	0	0
1104	SH	83.3	110	-124.155	31.9117	2011	spring	0	0	0
1104	SH	83.3	100	-123.492	32.2467	2011	spring	0	0	0
1104	SH	83.3	90	-122.813	32.58	2011	spring	0	0	0
1104	SH	83.3	80	-122.128	32.915	2011	spring	0	0	0
1104	SH	83.3	70	-121.442	33.245	2011	spring	0	0	0
1104	SH	83.3	60	-120.757	33.5783	2011	spring	0	0	0
1104	SH	83.3	55	-120.41	33.745	2011	spring	0	0	0
1104	SH	83.3	51	-120.128	33.875	2011	spring	0	0	0
1104	SH	83.3	42	-119.492	34.175	2011	spring	0	0	0
1104	SH	83.3	40.6	-119.412	34.2233	2011	spring	0	0	0
1104	SH	81.8	46.9	-120.025	34.2767	2011	spring	0	0	0
1104	SH	80	51	-120.525	34.45	2011	spring	0	0	0
1104	SH	80	55	-120.8	34.3183	2011	spring	0	0	0
1104	SH	80	60	-121.15	34.15	2011	spring	0	0	0
1104	SH	80	70	-121.843	33.8167	2011	spring	0	0	0
1104	SH	80	80	-122.537	33.4833	2011	spring	0	0	0
1104	SH	80	90	-123.207	33.1417	2011	spring	0	0	0
1104	SH	80	100	-123.907	32.815	2011	spring	0	0	0
1104	SH	76.7	100	-124.32	33.3867	2011	spring	0	0	0
1104	SH	76.7	90	-123.627	33.725	2011	spring	0	0	0
1104	SH	76.7	80	-122.94	34.055	2011	spring	0	0	0
1104	SH	76.7	70	-122.247	34.385	2011	spring	0	0	0
1108	NH	93.3	26.7	-117.305	32.9567	2011	summer	4	0	22.9
1108	NH	93.3	28	-117.393	32.9133	2011	summer	2	0	20.5761
1108	NH	93.3	30	-117.532	32.8433	2011	summer	0	0	0
1108	NH	93.3	35	-117.873	32.68	2011	summer	0	0	0
1108	NH	93.3	40	-118.21	32.5133	2011	summer	0	0	0
1108	NH	93.3	45	-118.555	32.3467	2011	summer	0	0	0
1108	NH	93.3	50	-118.893	32.18	2011	summer	0	0	0
1108	NH	93.3	60	-119.575	31.8467	2011	summer	0	0	0
1108	NH	93.3	70	-120.245	31.5133	2011	summer	0	0	0
1108	NH	93.3	80	-120.92	31.1783	2011	summer	0	0	0
1108	NH	93.3	90	-121.59	30.8467	2011	summer	0	0	0
1108	NH	93.3	100	-122.258	30.5117	2011	summer	0	0	0
1108	NH	93.3	110	-122.922	30.18	2011	summer	0	0	0
1108	NH	93.3	120	-123.587	29.8483	2011	summer	0	0	0
1108	NH	90	120	-123.995	30.4167	2011	summer	0	0	0
1108	NH	90	110	-123.332	30.7533	2011	summer	0	0	0
1108	NH	90	100	-122.662	31.0817	2011	summer	0	0	0
1108	NH	90	90	-121.993	31.4183	2011	summer	0	0	0
1108	NH	90	80	-121.318	31.75	2011	summer	0	0	0
1108	NH	90	70	-120.637	32.085	2011	summer	0	0	0
1108	NH	90	60	-119.963	32.4183	2011	summer	0	0	0
1108	NH	90	53	-119.485	32.645	2011	summer	0	0	0
1108	NH	90	45	-118.942	32.9167	2011	summer	0	0	0
1108	NH	90	37	-118.39	33.1833	2011	summer	0	0	0
1108	NH	90	35	-118.257	33.25	2011	summer	0	0	0
1108	NH	90	30	-117.91	33.42	2011	summer	2	1	30.3962
1108	NH	90	28	-117.768	33.485	2011	summer	1	1	8.16
1108	NH	86.7	33	-118.49	33.89	2011	summer	0	0	0
1108	NH	86.7	35	-118.628	33.8233	2011	summer	1	0	10.0565
1108	NH	86.7	40	-118.975	33.6567	2011	summer	0	0	0
1108	NH	86.7	45	-119.308	33.4867	2011	summer	3	0	36.8811
1108	NH	86.7	50	-119.68	33.3183	2011	summer	0	0	0
1108	NH	86.7	55	-120.017	33.1583	2011	summer	0	0	0
1108	NH	86.7	60	-120.355	32.9967	2011	summer	0	0	0
1108	NH	86.7	70	-121.035	32.66	2011	summer	0	0	0
1108	NH	86.7	80	-121.718	32.3267	2011	summer	0	0	0
1108	NH	86.7	90	-122.398	31.9933	2011	summer	0	0	0
1108	NH	86.7	100	-123.072	31.66	2011	summer	0	0	0
1108	NH	86.7	110	-123.742	31.3233	2011	summer	0	0	0
1108	NH	83.3	110	-124.17	31.9117	2011	summer	0	0	0
1108	NH	83.3	100	-123.492	32.2467	2011	summer	0	0	0
1108	NH	83.3	90	-122.815	32.58	2011	summer	0	0	0
1108	NH	83.3	80	-122.118	32.8983	2011	summer	0	0	0
1108	NH	83.3	70	-121.445	33.245	2011	summer	0	0	0
1108	NH	83.3	60	-120.755	33.5767	2011	summer	0	0	0
1108	NH	83.3	55	-120.417	33.7483	2011	summer	0	0	0
1108	NH	83.3	51	-120.137	33.88	2011	summer	1	0	3.73
1108	NH	83.3	42	-119.51	34.18	2011	summer	0	0	0
1108	NH	83.3	40.6	-119.412	34.2217	2011	summer	1	0	10.35
1108	NH	81.8	46.9	-120.025	34.275	2011	summer	1	0	9.31227
1108	NH	80	51	-120.525	34.4533	2011	summer	1	0	7.78
1108	NH	80	55	-120.81	34.3117	2011	summer	0	0	0
1108	NH	80	60	-121.15	34.1533	2011	summer	0	0	0
1108	NH	80	70	-121.842	33.8167	2011	summer	0	0	0
1108	NH	80	80	-122.532	33.4867	2011	summer	0	0	0
1108	NH	80	90	-123.223	33.15	2011	summer	0	0	0
1108	NH	80	100	-123.908	32.8183	2011	summer	0	0	0
1108	NH	76.7	100	-124.323	33.39	2011	summer	0	0	0
1108	NH	76.7	90	-123.625	33.7133	2011	summer	0	0	0
1108	NH	76.7	80	-122.942	34.0533	2011	summer	0	0	0
1108	NH	76.7	70	-122.247	34.39	2011	summer	0	0	0
1108	NH	76.7	60	-121.55	34.7233	2011	summer	0	0	0
1108	NH	76.7	55	-121.197	34.88	2011	summer	0	0	0
1108	NH	76.7	51	-120.92	35.0217	2011	summer	0	0	0
1108	NH	76.7	49	-120.777	35.0883	2011	summer	0	0	0
1110	NH	93.3	26.7	-117.307	32.955	2011	fall	0	0	0
1110	NH	93.3	28	-117.395	32.91	2011	fall	0	0	0
1110	NH	93.3	30	-117.533	32.8433	2011	fall	0	1	8.97004
1110	NH	93.3	35	-117.873	32.6783	2011	fall	0	0	0
1110	NH	93.3	40	-118.213	32.5133	2011	fall	0	0	0
1110	NH	93.3	45	-118.553	32.3467	2011	fall	0	0	0
1110	NH	93.3	50	-118.888	32.18	2011	fall	0	0	0
1110	NH	93.3	60	-119.568	31.845	2011	fall	0	0	0
1110	NH	93.3	70	-120.245	31.5117	2011	fall	0	0	0
1110	NH	93.3	80	-120.917	31.1783	2011	fall	0	2	10.04
1110	NH	93.3	90	-121.585	30.8417	2011	fall	0	0	0
1110	NH	93.3	100	-122.258	30.5133	2011	fall	0	0	0
1110	NH	93.3	110	-122.892	30.1983	2011	fall	0	0	0
1110	NH	93.3	120	-123.585	29.8483	2011	fall	0	0	0
1110	NH	90	120	-123.997	30.4183	2011	fall	0	0	0
1110	NH	90	110	-123.332	30.7517	2011	fall	0	0	0
1110	NH	90	100	-122.662	31.085	2011	fall	0	0	0
1110	NH	90	90	-121.985	31.4133	2011	fall	0	0	0
1110	NH	90	80	-121.313	31.75	2011	fall	0	0	0
1110	NH	90	70	-120.638	32.0817	2011	fall	0	0	0
1110	NH	90	60	-119.96	32.4167	2011	fall	0	0	0
1110	NH	90	53	-119.482	32.6517	2011	fall	0	0	0
1110	NH	90	45	-118.933	32.9167	2011	fall	0	0	0
1110	NH	90	37	-118.385	33.1833	2011	fall	0	0	0
1110	NH	90	35	-118.252	33.2517	2011	fall	0	0	0
1110	NH	90	30	-117.907	33.4183	2011	fall	1	0	9.51311
1110	NH	90	28	-117.768	33.485	2011	fall	1	3	20.52
1110	NH	86.7	33	-118.492	33.8867	2011	fall	0	0	0
1110	NH	86.7	35	-118.627	33.8233	2011	fall	0	0	0
1110	NH	86.7	40	-118.972	33.6617	2011	fall	0	0	0
1110	NH	86.7	45	-119.317	33.4917	2011	fall	0	0	0
1110	NH	86.7	50	-119.66	33.325	2011	fall	0	0	0
1110	NH	86.7	55	-120.005	33.1583	2011	fall	0	0	0
1110	NH	86.7	60	-120.348	32.9917	2011	fall	0	0	0
1110	NH	86.7	70	-121.032	32.66	2011	fall	0	0	0
1110	NH	86.7	80	-121.713	32.325	2011	fall	0	0	0
1110	NH	86.7	90	-122.393	31.99	2011	fall	0	0	0
1110	NH	86.7	100	-123.068	31.6567	2011	fall	0	1	5.16
1110	NH	86.7	110	-123.745	31.3217	2011	fall	0	0	0
1110	NH	83.3	110	-124.17	31.9117	2011	fall	0	0	0
1110	NH	83.3	100	-123.493	32.245	2011	fall	0	0	0
1110	NH	83.3	90	-122.81	32.5717	2011	fall	0	0	0
1110	NH	83.3	80	-122.128	32.91	2011	fall	0	0	0
1110	NH	83.3	70	-121.445	33.245	2011	fall	0	0	0
1110	NH	83.3	60	-120.755	33.5783	2011	fall	0	0	0
1110	NH	83.3	55	-120.405	33.745	2011	fall	0	0	0
1110	NH	83.3	51	-120.133	33.8783	2011	fall	0	0	0
1110	NH	83.3	40.6	-119.412	34.2283	2011	fall	2	0	14.84
1110	NH	83.3	42	-119.508	34.1783	2011	fall	0	0	42.1002
1110	NH	81.8	46.9	-120.023	34.275	2011	fall	0	0	0
1110	NH	80	51	-120.523	34.4483	2011	fall	0	0	8.2618
1110	NH	80	55	-120.805	34.3167	2011	fall	0	0	0
1110	NH	80	60	-121.148	34.15	2011	fall	0	0	0
1110	NH	80	70	-121.842	33.8183	2011	fall	0	0	0
1110	NH	80	80	-122.533	33.4833	2011	fall	0	0	0
1110	NH	80	90	-123.217	33.1483	2011	fall	0	0	0
1110	NH	80	100	-123.908	32.82	2011	fall	0	0	0
1110	NH	76.7	100	-124.32	33.3833	2011	fall	0	0	0
1110	NH	76.7	90	-123.633	33.7183	2011	fall	0	0	0
1110	NH	76.7	60	-121.552	34.7233	2011	fall	0	0	0
1110	NH	76.7	55	-121.197	34.8867	2011	fall	0	0	0
1110	NH	76.7	51	-120.918	35.0217	2011	fall	0	0	0
1110	NH	76.7	49	-120.778	35.0883	2011	fall	0	0	0
1001	NH	93.3	26.7	-117.307	32.9567	2010	winter	0	0	0
1001	NH	93.3	28	-117.395	32.9133	2010	winter	0	0	0
1001	NH	93.3	30	-117.532	32.8467	2010	winter	0	0	0
1001	NH	93.3	35	-117.875	32.68	2010	winter	0	0	0
1001	NH	93.3	40	-118.213	32.5117	2010	winter	0	0	0
1001	NH	93.3	45	-118.558	32.3467	2010	winter	0	0	0
1001	NH	93.3	50	-118.895	32.1783	2010	winter	0	0	0
1001	NH	93.3	60	-119.572	31.845	2010	winter	0	0	0
1001	NH	93.3	70	-120.243	31.51	2010	winter	0	0	0
1001	NH	93.3	80	-120.907	31.1667	2010	winter	0	0	0
1001	NH	93.3	90	-121.59	30.8467	2010	winter	0	0	0
1001	NH	93.3	100	-122.258	30.5133	2010	winter	0	0	0
1001	NH	93.3	110	-122.923	30.1817	2010	winter	0	0	0
1001	NH	93.3	120	-123.583	29.8467	2010	winter	0	0	0
1001	NH	90	120	-123.998	30.4183	2010	winter	0	0	0
1001	NH	90	110	-123.33	30.7517	2010	winter	0	0	0
1001	NH	90	100	-122.662	31.0833	2010	winter	0	0	0
1001	NH	90	90	-121.99	31.4183	2010	winter	0	0	0
1001	NH	90	80	-121.317	31.75	2010	winter	0	0	0
1001	NH	90	70	-120.638	32.0833	2010	winter	0	0	0
1001	NH	90	60	-119.955	32.4167	2010	winter	0	0	0
1001	NH	90	53	-119.482	32.6533	2010	winter	0	0	0
1001	NH	90	45	-118.932	32.9167	2010	winter	0	0	0
1001	NH	90	37	-118.385	33.1833	2010	winter	0	0	0
1001	NH	90	35	-118.25	33.25	2010	winter	0	0	0
1001	NH	90	30	-117.905	33.4183	2010	winter	0	0	0
1001	NH	90	28	-117.768	33.485	2010	winter	0	0	0
1001	NH	86.7	33	-118.5	33.8867	2010	winter	0	0	0
1001	NH	86.7	35	-118.627	33.8217	2010	winter	0	0	0
1001	NH	86.7	40	-118.975	33.6583	2010	winter	0	0	0
1001	NH	86.7	50	-119.66	33.3233	2010	winter	0	0	0
1001	NH	86.7	55	-120.008	33.1567	2010	winter	0	0	0
1001	NH	86.7	60	-120.352	32.9883	2010	winter	0	0	0
1001	NH	86.7	70	-121.035	32.6583	2010	winter	0	0	0
1001	NH	86.7	80	-121.713	32.3233	2010	winter	0	0	0
1001	NH	86.7	90	-122.393	31.99	2010	winter	0	0	0
1001	NH	86.7	100	-123.072	31.6567	2010	winter	0	0	0
1001	NH	86.7	110	-123.743	31.3217	2010	winter	0	0	0
1001	NH	83.3	110	-124.17	31.91	2010	winter	0	0	0
1001	NH	83.3	100	-123.49	32.245	2010	winter	0	0	0
1001	NH	83.3	90	-122.808	32.5817	2010	winter	0	0	0
1001	NH	83.3	80	-122.12	32.9167	2010	winter	0	0	0
1001	NH	83.3	70	-121.442	33.2433	2010	winter	0	0	0
1001	NH	83.3	60	-120.763	33.58	2010	winter	0	0	0
1001	NH	83.3	55	-120.412	33.745	2010	winter	0	0	0
1001	NH	83.3	51	-120.133	33.8783	2010	winter	1	0	5.16
1001	NH	83.3	42	-119.508	34.1767	2010	winter	6	0	37.92
1001	NH	83.3	40.6	-119.412	34.225	2010	winter	0	0	0
1001	NH	81.8	46.9	-120.023	34.2817	2010	winter	4	0	65.76
1001	NH	80	51	-120.525	34.4483	2010	winter	5	0	255.6
1001	NH	80	55	-120.8	34.3133	2010	winter	3	0	14.31
1001	NH	80	60	-121.148	34.15	2010	winter	4	0	51.5
1001	NH	80	70	-121.843	33.8183	2010	winter	0	0	0
1001	NH	80	80	-122.533	33.485	2010	winter	0	0	0
1001	NH	80	90	-123.222	33.1467	2010	winter	0	0	0
1001	NH	80	100	-123.905	32.8167	2010	winter	0	0	0
1001	NH	76.7	100	-124.323	33.3883	2010	winter	0	0	0
1001	NH	76.7	90	-123.628	33.7217	2010	winter	0	0	0
1001	NH	76.7	80	-122.943	34.0517	2010	winter	0	0	0
1001	NH	76.7	70	-122.247	34.3867	2010	winter	0	0	0
1001	NH	76.7	60	-121.548	34.7217	2010	winter	1	0	10.6144
1001	NH	76.7	55	-121.2	34.8883	2010	winter	2	4	59.7484
1001	NH	76.7	51	-120.92	35.0217	2010	winter	1	0	9.62343
1001	NH	76.7	49	-120.775	35.0883	2010	winter	0	1	3.55
1004	MF	93.3	26.7	-117.308	32.9533	2010	spring	0	0	0
1004	MF	93.3	28	-117.393	32.9083	2010	spring	0	0	0
1004	MF	93.3	30	-117.532	32.8483	2010	spring	0	0	0
1004	MF	93.3	35	-117.873	32.6783	2010	spring	0	0	0
1004	MF	93.3	40	-118.213	32.515	2010	spring	0	0	0
1004	MF	93.3	45	-118.553	32.3467	2010	spring	0	0	0
1004	MF	93.3	50	-118.893	32.18	2010	spring	0	0	0
1004	MF	93.3	60	-119.572	31.845	2010	spring	0	0	0
1004	MF	93.3	70	-120.245	31.5133	2010	spring	0	0	0
1004	MF	93.3	80	-120.918	31.18	2010	spring	0	0	0
1004	MF	93.3	90	-121.588	30.8467	2010	spring	0	0	0
1004	MF	93.3	100	-122.255	30.5083	2010	spring	0	0	0
1004	MF	93.3	110	-122.925	30.18	2010	spring	0	0	0
1004	MF	93.3	120	-123.587	29.8433	2010	spring	0	0	0
1004	MF	90	120	-123.998	30.415	2010	spring	0	0	0
1004	MF	90	110	-123.32	30.7383	2010	spring	0	0	0
1004	MF	90	100	-122.663	31.0883	2010	spring	0	0	0
1004	MF	90	90	-121.993	31.4167	2010	spring	0	0	0
1004	MF	90	80	-121.315	31.75	2010	spring	0	0	0
1004	MF	90	70	-120.638	32.0833	2010	spring	0	0	0
1004	MF	90	53	-119.478	32.645	2010	spring	0	0	0
1004	MF	90	45	-118.937	32.915	2010	spring	0	0	0
1004	MF	90	37	-118.378	33.1917	2010	spring	0	0	0
1004	MF	90	35	-118.235	33.255	2010	spring	0	0	0
1004	MF	90	30	-117.903	33.4217	2010	spring	0	0	0
1004	MF	90	28	-117.768	33.485	2010	spring	0	0	0
1004	MF	86.7	33	-118.507	33.8883	2010	spring	0	0	0
1004	MF	86.7	35	-118.628	33.8233	2010	spring	1	0	9.7955
1004	MF	86.7	40	-118.975	33.6533	2010	spring	0	0	0
1004	MF	86.7	45	-119.313	33.4883	2010	spring	0	0	0
1004	MF	86.7	50	-119.667	33.325	2010	spring	0	0	0
1004	MF	86.7	55	-120.002	33.1583	2010	spring	0	0	0
1004	MF	86.7	60	-120.345	32.9883	2010	spring	0	0	0
1004	MF	90	60	-119.955	32.415	2010	spring	0	0	0
1004	MF	90	70	-120.638	32.0833	2010	spring	0	0	0
1004	MF	86.7	70	-121.033	32.655	2010	spring	0	0	0
1004	MF	86.7	80	-121.713	32.3233	2010	spring	0	0	0
1004	MF	86.7	90	-122.39	31.99	2010	spring	0	0	0
1004	MF	86.7	100	-123.068	31.65	2010	spring	0	0	0
1004	MF	86.7	110	-123.745	31.3233	2010	spring	0	0	0
1004	MF	83.3	110	-124.172	31.91	2010	spring	0	0	0
1004	MF	83.3	100	-123.493	32.2433	2010	spring	0	0	0
1004	MF	83.3	90	-122.805	32.5683	2010	spring	0	0	0
1004	MF	83.3	80	-122.127	32.91	2010	spring	0	0	0
1004	MF	83.3	40.6	-119.415	34.2267	2010	spring	0	0	0
1004	MF	83.3	42	-119.505	34.18	2010	spring	0	0	0
1004	MF	81.8	46.9	-120.02	34.2733	2010	spring	0	0	0
1004	MF	83.3	51	-120.133	33.8767	2010	spring	0	0	0
1004	MF	83.3	55	-120.403	33.7383	2010	spring	0	0	0
1004	MF	83.3	60	-120.753	33.58	2010	spring	0	0	0
1004	MF	83.3	70	-121.443	33.2467	2010	spring	0	0	0
1004	MF	80	70	-121.843	33.815	2010	spring	0	0	0
1004	MF	80	80	-122.533	33.4983	2010	spring	0	0	0
1004	MF	80	90	-123.218	33.155	2010	spring	0	0	0
1004	MF	76.7	90	-123.633	33.7217	2010	spring	0	0	0
1004	MF	76.7	80	-122.942	34.055	2010	spring	0	0	0
1004	MF	76.7	70	-122.247	34.3883	2010	spring	0	0	0
1004	MF	76.7	60	-121.547	34.72	2010	spring	0	0	0
1004	MF	76.7	55	-121.198	34.8867	2010	spring	0	0	0
1004	MF	76.7	51	-120.918	35.0217	2010	spring	0	0	0
1004	MF	76.7	49	-120.775	35.0867	2010	spring	0	0	0
1004	MF	80	60	-121.147	34.1467	2010	spring	0	0	0
1004	MF	80	55	-120.783	34.3133	2010	spring	0	0	0
1008	NH	93.3	26.7	-117.305	32.955	2010	summer	0	0	0
1008	NH	93.3	28	-117.397	32.9117	2010	summer	0	0	0
1008	NH	93.3	30	-117.53	32.8483	2010	summer	0	0	0
1008	NH	93.3	35	-117.873	32.6817	2010	summer	0	0	0
1008	NH	93.3	40	-118.213	32.52	2010	summer	0	0	0
1008	NH	93.3	45	-118.555	32.3467	2010	summer	0	0	0
1008	NH	93.3	50	-118.89	32.18	2010	summer	0	0	0
1008	NH	93.3	60	-119.572	31.8467	2010	summer	0	0	0
1008	NH	93.3	70	-120.242	31.5183	2010	summer	0	0	0
1008	NH	93.3	80	-120.933	31.1883	2010	summer	0	0	0
1008	NH	93.3	90	-121.588	30.8467	2010	summer	0	0	0
1008	NH	93.3	100	-122.253	30.515	2010	summer	0	0	0
1008	NH	93.3	110	-122.898	30.1783	2010	summer	1	0	4.79
1008	NH	93.3	120	-123.585	29.8483	2010	summer	0	0	0
1008	NH	90	120	-123.997	30.4183	2010	summer	0	0	0
1008	NH	90	110	-123.34	30.755	2010	summer	0	0	0
1008	NH	90	100	-122.663	31.0883	2010	summer	0	0	0
1008	NH	90	90	-121.988	31.4183	2010	summer	0	0	0
1008	NH	90	80	-121.315	31.7483	2010	summer	0	0	0
1008	NH	90	70	-120.64	32.085	2010	summer	0	0	0
1008	NH	90	60	-119.957	32.415	2010	summer	0	0	0
1008	NH	90	53	-119.482	32.6517	2010	summer	0	0	0
1008	NH	90	45	-118.937	32.92	2010	summer	0	0	0
1008	NH	90	37	-118.387	33.1867	2010	summer	0	0	0
1008	NH	90	30	-117.907	33.415	2010	summer	0	0	0
1008	NH	90	28	-117.768	33.485	2010	summer	1	0	9.24
1008	NH	86.7	33	-118.488	33.8933	2010	summer	1	0	4.45
1008	NH	86.7	35	-118.628	33.825	2010	summer	1	0	4.59
1008	NH	90	35	-118.25	33.2517	2010	summer	0	0	0
1008	NH	86.7	40	-118.975	33.6567	2010	summer	0	0	0
1008	NH	86.7	45	-119.318	33.49	2010	summer	0	0	0
1008	NH	86.7	50	-119.658	33.3233	2010	summer	3	0	25.614
1008	NH	86.7	55	-120.008	33.155	2010	summer	0	0	0
1008	NH	86.7	60	-120.348	32.9883	2010	summer	0	0	0
1008	NH	86.7	70	-121.032	32.6583	2010	summer	0	0	0
1008	NH	86.7	80	-121.717	32.325	2010	summer	0	0	0
1008	NH	86.7	90	-122.392	31.99	2010	summer	0	0	0
1008	NH	86.7	100	-123.077	31.6567	2010	summer	0	0	0
1008	NH	86.7	110	-123.743	31.3233	2010	summer	0	0	0
1008	NH	83.3	110	-124.168	31.91	2010	summer	0	0	0
1008	NH	83.3	100	-123.492	32.245	2010	summer	0	0	0
1008	NH	83.3	90	-122.812	32.5783	2010	summer	0	0	0
1008	NH	83.3	80	-122.13	32.9117	2010	summer	0	0	0
1008	NH	83.3	70	-121.447	33.2467	2010	summer	0	0	0
1008	NH	83.3	60	-120.753	33.5817	2010	summer	0	0	0
1008	NH	83.3	55	-120.41	33.745	2010	summer	0	0	0
1008	NH	83.3	51	-120.135	33.8783	2010	summer	2	0	17.72
1008	NH	83.3	42	-119.507	34.1783	2010	summer	0	0	0
1008	NH	83.3	40.6	-119.412	34.225	2010	summer	1	0	3.84
1008	NH	81.8	46.9	-120.027	34.2767	2010	summer	0	0	0
1008	NH	80	51	-120.52	34.4483	2010	summer	0	0	0
1008	NH	80	55	-120.802	34.315	2010	summer	0	0	0
1008	NH	80	60	-121.148	34.15	2010	summer	0	0	0
1008	NH	80	70	-121.843	33.815	2010	summer	0	0	0
1008	NH	80	80	-122.532	33.4817	2010	summer	0	0	0
1008	NH	80	90	-123.22	33.15	2010	summer	0	0	0
1008	NH	80	100	-123.905	32.815	2010	summer	0	0	0
1008	NH	76.7	100	-124.323	33.39	2010	summer	0	0	0
1008	NH	76.7	90	-123.633	33.7217	2010	summer	0	0	0
1008	NH	76.7	80	-122.94	34.0533	2010	summer	0	0	0
1008	NH	76.7	70	-122.247	34.3883	2010	summer	0	0	0
1008	NH	76.7	60	-121.55	34.7217	2010	summer	0	0	0
1008	NH	76.7	55	-121.2	34.89	2010	summer	0	0	0
1008	NH	76.7	51	-120.917	35.02	2010	summer	0	0	0
1008	NH	76.7	49	-120.777	35.0867	2010	summer	0	0	0
1011	NH	93.3	26.7	-117.305	32.9567	2010	fall	1	0	3.45
1011	NH	93.3	28	-117.397	32.915	2010	fall	0	0	0
1011	NH	93.3	30	-117.53	32.845	2010	fall	0	0	0
1011	NH	93.3	35	-117.87	32.685	2010	fall	0	0	0
1011	NH	93.3	40	-118.212	32.5133	2010	fall	0	0	0
1011	NH	93.3	45	-118.553	32.3483	2010	fall	0	0	0
1011	NH	93.3	50	-118.89	32.18	2010	fall	0	0	0
1011	NH	93.3	60	-119.56	31.8517	2010	fall	0	0	0
1011	NH	93.3	70	-120.228	31.505	2010	fall	0	0	0
1011	NH	93.3	80	-120.917	31.1817	2010	fall	0	0	0
1011	NH	93.3	90	-121.593	30.8467	2010	fall	0	0	0
1011	NH	93.3	100	-122.253	30.515	2010	fall	0	0	0
1011	NH	93.3	110	-122.918	30.1883	2010	fall	0	0	0
1011	NH	93.3	120	-123.585	29.8433	2010	fall	0	0	0
1011	NH	90	120	-123.998	30.4183	2010	fall	0	0	0
1011	NH	90	110	-123.332	30.7483	2010	fall	0	0	0
1011	NH	90	100	-122.662	31.085	2010	fall	0	0	0
1011	NH	90	90	-121.978	31.415	2010	fall	0	0	0
1011	NH	90	80	-121.312	31.7467	2010	fall	0	0	0
1011	NH	90	70	-120.637	32.0833	2010	fall	0	0	0
1011	NH	90	60	-119.958	32.4167	2010	fall	0	0	0
1011	NH	90	53	-119.477	32.65	2010	fall	0	0	0
1011	NH	90	37	-118.387	33.185	2010	fall	0	0	18.3784
1011	NH	90	35	-118.252	33.25	2010	fall	7	0	90.8
1011	NH	90	30	-117.905	33.4183	2010	fall	1	0	9.31393
1011	NH	90	28	-117.767	33.485	2010	fall	0	0	16.3333
1011	NH	86.7	33	-118.488	33.8917	2010	fall	1	0	3.88
1011	NH	86.7	35	-118.63	33.8217	2010	fall	0	0	0
1011	NH	86.7	40	-118.972	33.6583	2010	fall	1	0	8.75465
1011	NH	86.7	45	-119.317	33.4883	2010	fall	0	0	0
1011	NH	86.7	50	-119.663	33.3233	2010	fall	0	0	0
1011	NH	86.7	55	-120.002	33.1567	2010	fall	0	0	0
1011	NH	86.7	60	-120.35	32.99	2010	fall	0	0	0
1011	NH	86.7	70	-121.048	32.6583	2010	fall	0	0	0
1011	NH	86.7	80	-121.713	32.3233	2010	fall	0	0	0
1011	NH	86.7	90	-122.393	31.9883	2010	fall	0	0	0
1011	NH	86.7	100	-123.068	31.6583	2010	fall	0	0	0
1011	NH	86.7	110	-123.742	31.325	2010	fall	0	0	0
1011	NH	83.3	110	-124.17	31.9117	2010	fall	0	0	0
1011	NH	83.3	100	-123.492	32.2433	2010	fall	0	0	0
1011	NH	83.3	90	-122.813	32.5783	2010	fall	0	0	0
1011	NH	83.3	80	-122.133	32.9117	2010	fall	0	0	0
1011	NH	83.3	70	-121.445	33.245	2010	fall	0	0	0
1011	NH	83.3	60	-120.752	33.5767	2010	fall	0	0	0
1011	NH	83.3	55	-120.41	33.7433	2010	fall	0	1	8.10507
1011	NH	83.3	40.6	-119.41	34.225	2010	fall	0	0	10.62
1011	NH	83.3	42	-119.515	34.1783	2010	fall	0	0	23.66
1011	NH	81.8	46.9	-120.02	34.2767	2010	fall	0	0	0
1011	NH	80	51	-120.522	34.4467	2010	fall	1	3	12.36
1011	NH	80	60	-121.148	34.15	2010	fall	0	0	0
1011	NH	80	70	-121.857	33.8167	2010	fall	0	0	0
1011	NH	80	80	-122.528	33.48	2010	fall	0	0	0
1011	NH	80	100	-123.905	32.8167	2010	fall	0	0	0
1011	NH	76.7	100	-124.323	33.3883	2010	fall	0	0	0
1011	NH	76.7	90	-123.645	33.7267	2010	fall	0	0	0
1011	NH	76.7	80	-122.948	34.0567	2010	fall	0	0	0
901	NH	93.3	26.7	-117.305	32.9567	2009	winter	0	0	0
901	NH	93.3	28	-117.397	32.9133	2009	winter	0	0	0
901	NH	93.3	30	-117.53	32.8467	2009	winter	0	0	0
901	NH	93.3	35	-117.873	32.68	2009	winter	0	0	0
901	NH	93.3	40	-118.213	32.515	2009	winter	0	0	0
901	NH	93.3	45	-118.555	32.3467	2009	winter	0	0	0
901	NH	93.3	50	-118.893	32.18	2009	winter	0	0	0
901	NH	93.3	60	-119.57	31.8467	2009	winter	0	0	0
901	NH	93.3	70	-120.233	31.5233	2009	winter	0	0	0
901	NH	93.3	80	-120.92	31.1817	2009	winter	0	0	0
901	NH	93.3	90	-121.588	30.8483	2009	winter	0	0	0
901	NH	93.3	100	-122.255	30.515	2009	winter	0	0	0
901	NH	93.3	110	-122.925	30.18	2009	winter	0	0	0
901	NH	93.3	120	-123.587	29.8483	2009	winter	0	0	0
901	NH	90	120	-123.997	30.4167	2009	winter	0	0	0
901	NH	90	110	-123.332	30.7517	2009	winter	0	0	0
901	NH	90	100	-122.663	31.09	2009	winter	0	0	0
901	NH	90	90	-121.988	31.4183	2009	winter	0	0	0
901	NH	90	80	-121.317	31.7517	2009	winter	0	0	0
901	NH	90	70	-120.638	32.085	2009	winter	0	0	0
901	NH	90	60	-119.96	32.4183	2009	winter	0	0	0
901	NH	90	53	-119.482	32.6533	2009	winter	0	0	0
901	NH	90	45	-119.01	32.8817	2009	winter	0	0	0
901	NH	90	37	-118.387	33.185	2009	winter	0	0	0
901	NH	90	28	-117.768	33.485	2009	winter	0	0	0
901	NH	90	30	-117.903	33.4183	2009	winter	0	0	0
901	NH	90	35	-118.252	33.2517	2009	winter	0	0	0
901	NH	86.7	33	-118.49	33.89	2009	winter	0	0	0
901	NH	86.7	35	-118.628	33.8233	2009	winter	0	0	0
901	NH	86.7	40	-118.973	33.6567	2009	winter	0	0	0
901	NH	86.7	45	-119.317	33.4917	2009	winter	0	0	0
901	NH	86.7	50	-119.663	33.3233	2009	winter	0	0	0
901	NH	86.7	55	-120.008	33.1567	2009	winter	0	0	0
901	NH	86.7	60	-120.348	32.99	2009	winter	0	0	0
901	NH	86.7	70	-121.032	32.6583	2009	winter	0	0	0
901	NH	86.7	80	-121.717	32.3233	2009	winter	0	0	0
901	NH	86.7	90	-122.39	31.9883	2009	winter	0	0	0
901	NH	86.7	100	-123.07	31.6567	2009	winter	0	0	0
901	NH	86.7	110	-123.743	31.3233	2009	winter	0	0	0
901	NH	83.3	110	-124.17	31.9117	2009	winter	0	0	0
901	NH	83.3	100	-123.492	32.2467	2009	winter	0	0	0
901	NH	83.3	90	-122.812	32.5783	2009	winter	0	0	0
901	NH	83.3	80	-122.128	32.9117	2009	winter	0	0	0
901	NH	83.3	70	-121.442	33.2467	2009	winter	0	0	0
901	NH	83.3	60	-120.755	33.5767	2009	winter	0	0	0
901	NH	83.3	55	-120.41	33.745	2009	winter	0	0	0
901	NH	83.3	51	-120.133	33.8783	2009	winter	0	0	0
901	NH	83.3	40.6	-119.41	34.2267	2009	winter	0	0	0
901	NH	83.3	42	-119.503	34.1783	2009	winter	0	0	0
901	NH	81.8	46.9	-120.025	34.275	2009	winter	0	0	0
901	NH	80	51	-120.523	34.45	2009	winter	0	0	0
901	NH	80	55	-120.803	34.3167	2009	winter	0	0	0
901	NH	80	60	-121.15	34.1517	2009	winter	0	0	0
901	NH	80	70	-121.865	33.8117	2009	winter	0	0	0
901	NH	80	80	-122.532	33.49	2009	winter	0	0	0
901	NH	80	90	-123.225	33.15	2009	winter	0	0	0
901	NH	80	100	-123.905	32.8167	2009	winter	0	0	0
901	NH	76.7	100	-124.323	33.3883	2009	winter	0	0	0
901	NH	76.7	90	-123.635	33.72	2009	winter	0	0	0
901	NH	76.7	80	-122.94	34.0533	2009	winter	0	0	0
901	NH	76.7	70	-122.248	34.3883	2009	winter	0	0	0
901	NH	76.7	60	-121.548	34.7217	2009	winter	0	0	0
901	NH	76.7	55	-121.2	34.895	2009	winter	0	0	0
901	NH	76.7	51	-120.918	35.0217	2009	winter	0	0	0
901	NH	76.7	49	-120.777	35.0883	2009	winter	1	1	8.08
903	JD	93.3	26.7	-117.307	32.955	2009	spring	0	0	0
903	JD	93.3	28	-117.395	32.9117	2009	spring	0	1	4.87
903	JD	93.3	30	-117.535	32.8467	2009	spring	0	0	0
903	JD	93.3	35	-117.872	32.68	2009	spring	0	0	0
903	JD	93.3	40	-118.215	32.5133	2009	spring	0	0	0
903	JD	93.3	45	-118.555	32.3467	2009	spring	0	0	0
903	JD	93.3	50	-118.893	32.18	2009	spring	0	0	0
903	JD	93.3	60	-119.572	31.8483	2009	spring	0	0	0
903	JD	93.3	70	-120.213	31.53	2009	spring	0	0	0
903	JD	93.3	80	-120.917	31.1783	2009	spring	0	0	0
903	JD	93.3	90	-121.588	30.8517	2009	spring	0	0	0
903	JD	93.3	100	-122.252	30.515	2009	spring	0	0	0
903	JD	93.3	110	-122.923	30.18	2009	spring	0	0	0
903	JD	93.3	120	-123.587	29.8467	2009	spring	0	0	0
903	JD	90	120	-123.998	30.4183	2009	spring	0	0	0
903	JD	90	110	-123.332	30.7517	2009	spring	0	0	0
903	JD	90	100	-122.663	31.085	2009	spring	0	0	0
903	JD	90	90	-121.992	31.42	2009	spring	0	0	0
903	JD	90	80	-121.317	31.7517	2009	spring	0	0	0
903	JD	90	70	-120.64	32.085	2009	spring	0	0	0
903	JD	90	60	-119.96	32.4183	2009	spring	0	0	0
903	JD	90	53	-119.483	32.65	2009	spring	0	0	0
903	JD	90	45	-118.938	32.9183	2009	spring	0	0	0
903	JD	90	37	-118.388	33.185	2009	spring	2	0	10.26
903	JD	90	28	-117.768	33.485	2009	spring	1	0	10.4017
903	JD	90	30	-117.903	33.42	2009	spring	0	0	0
903	JD	90	35	-118.252	33.2517	2009	spring	0	1	9.6
903	JD	86.7	33	-118.49	33.89	2009	spring	21	1	92
903	JD	86.7	35	-118.633	33.825	2009	spring	1	0	21.2097
903	JD	86.7	40	-118.972	33.6567	2009	spring	1	0	5.05
903	JD	86.7	45	-119.32	33.4917	2009	spring	1	0	10.1923
903	JD	86.7	50	-119.665	33.3233	2009	spring	0	0	0
903	JD	86.7	55	-120.007	33.1567	2009	spring	0	0	0
903	JD	86.7	60	-120.348	32.99	2009	spring	0	0	0
903	JD	86.7	70	-121.032	32.6567	2009	spring	0	0	0
903	JD	86.7	80	-121.712	32.325	2009	spring	0	0	0
903	JD	86.7	90	-122.398	32.0083	2009	spring	0	0	0
903	JD	86.7	100	-123.07	31.6583	2009	spring	0	0	0
903	JD	86.7	110	-123.742	31.3233	2009	spring	0	0	0
903	JD	83.3	110	-124.17	31.9117	2009	spring	0	0	0
903	JD	83.3	100	-123.497	32.245	2009	spring	0	0	0
903	JD	83.3	90	-122.813	32.5783	2009	spring	0	0	0
903	JD	83.3	80	-122.13	32.9133	2009	spring	0	0	0
903	JD	83.3	70	-121.443	33.245	2009	spring	0	0	0
903	JD	83.3	60	-120.755	33.5783	2009	spring	0	0	0
903	JD	83.3	55	-120.41	33.745	2009	spring	0	0	0
903	JD	83.3	51	-120.133	33.8833	2009	spring	0	0	0
903	JD	83.3	40.6	-119.412	34.225	2009	spring	1	0	2.81
903	JD	83.3	42	-119.512	34.1883	2009	spring	0	0	0
903	JD	81.8	46.9	-120.025	34.275	2009	spring	1	0	20.2899
903	JD	80	51	-120.523	34.45	2009	spring	1	0	91.26
903	JD	80	55	-120.802	34.32	2009	spring	0	0	0
903	JD	80	60	-121.15	34.1517	2009	spring	0	0	0
903	JD	80	70	-121.843	33.8167	2009	spring	0	0	0
903	JD	80	80	-122.533	33.4833	2009	spring	0	0	0
903	JD	80	90	-123.222	33.1517	2009	spring	0	0	0
903	JD	80	100	-123.907	32.8167	2009	spring	0	0	0
903	JD	76.7	100	-124.317	33.3933	2009	spring	0	0	0
903	JD	76.7	90	-123.635	33.7217	2009	spring	0	0	0
903	JD	76.7	80	-122.942	34.055	2009	spring	0	0	0
903	JD	76.7	70	-122.247	34.3883	2009	spring	0	0	0
907	M2	93.3	26.7	-117.307	32.955	2009	summer	0	0	0
907	M2	93.3	28	-117.395	32.9133	2009	summer	0	0	13.3594
907	M2	93.3	30	-117.532	32.8417	2009	summer	0	0	122.98
907	M2	93.3	35	-117.872	32.68	2009	summer	2	0	18.32
907	M2	93.3	40	-118.213	32.5117	2009	summer	1	0	9.05039
907	M2	93.3	45	-118.552	32.3467	2009	summer	0	0	0
907	M2	93.3	50	-118.895	32.18	2009	summer	0	0	0
907	M2	93.3	60	-119.572	31.845	2009	summer	0	0	0
907	M2	93.3	70	-120.25	31.515	2009	summer	0	0	0
907	M2	93.3	80	-120.918	31.18	2009	summer	0	0	0
907	M2	93.3	90	-121.583	30.8467	2009	summer	0	0	0
907	M2	93.3	100	-122.258	30.515	2009	summer	0	0	0
907	M2	93.3	110	-122.923	30.18	2009	summer	0	0	0
907	M2	93.3	120	-123.585	29.8467	2009	summer	0	0	0
907	M2	90	120	-123.997	30.4167	2009	summer	0	0	0
907	M2	90	110	-123.333	30.7517	2009	summer	0	0	0
907	M2	90	100	-122.66	31.0833	2009	summer	0	0	0
907	M2	90	90	-121.988	31.4167	2009	summer	0	0	0
907	M2	90	80	-121.317	31.7517	2009	summer	0	0	0
907	M2	90	70	-120.637	32.085	2009	summer	0	0	0
907	M2	90	60	-119.96	32.4167	2009	summer	0	0	0
907	M2	90	45	-118.937	32.92	2009	summer	0	0	0
907	M2	90	37	-118.385	33.185	2009	summer	0	0	8.40149
907	M2	90	35	-118.247	33.255	2009	summer	6	0	422.779
907	M2	90	30	-117.907	33.4183	2009	summer	12	2	132.222
907	M2	90	28	-117.768	33.485	2009	summer	90	36	539.75
907	M2	86.7	33	-118.49	33.8867	2009	summer	1	0	10.74
907	M2	86.7	35	-118.628	33.8217	2009	summer	10	0	201.781
907	M2	86.7	40	-118.972	33.6567	2009	summer	0	0	0
907	M2	86.7	45	-119.32	33.49	2009	summer	0	0	0
907	M2	86.7	50	-119.663	33.3233	2009	summer	0	0	0
907	M2	83.3	51	-120.14	33.8733	2009	summer	0	0	0
907	M2	83.3	55	-120.41	33.7433	2009	summer	0	0	0
907	M2	86.7	55	-120.007	33.155	2009	summer	0	0	0
907	M2	86.7	60	-120.35	32.9883	2009	summer	0	0	0
907	M2	86.7	70	-121.038	32.655	2009	summer	0	0	0
907	M2	86.7	80	-121.71	32.325	2009	summer	0	0	0
907	M2	86.7	90	-122.395	31.9867	2009	summer	0	0	0
907	M2	86.7	100	-123.072	31.6567	2009	summer	0	0	0
907	M2	86.7	110	-123.748	31.3283	2009	summer	0	0	0
907	M2	83.3	110	-124.17	31.9083	2009	summer	0	0	0
907	M2	83.3	100	-123.493	32.245	2009	summer	0	0	0
907	M2	83.3	90	-122.813	32.5717	2009	summer	0	0	0
907	M2	83.3	80	-122.128	32.9117	2009	summer	0	0	0
907	M2	83.3	70	-121.44	33.245	2009	summer	0	0	0
907	M2	83.3	60	-120.757	33.5783	2009	summer	0	0	0
907	M2	83.3	42	-119.51	34.1783	2009	summer	19	2	142.24
907	M2	83.3	40.6	-119.41	34.225	2009	summer	0	0	3.05
907	M2	81.8	46.9	-120.025	34.2717	2009	summer	5	0	39.7
907	M2	80	51	-120.522	34.4517	2009	summer	0	1	3.89
907	M2	80	55	-120.805	34.315	2009	summer	3	1	53.3583
907	M2	80	60	-121.147	34.1517	2009	summer	0	0	0
907	M2	80	70	-121.845	33.8167	2009	summer	0	0	0
907	M2	80	80	-122.495	33.4683	2009	summer	0	0	0
907	M2	80	90	-123.22	33.15	2009	summer	0	0	0
907	M2	80	100	-123.905	32.8167	2009	summer	0	0	0
907	M2	76.7	100	-124.325	33.3867	2009	summer	0	0	0
907	M2	76.7	90	-123.637	33.7233	2009	summer	0	0	0
907	M2	76.7	80	-122.943	34.055	2009	summer	0	0	0
907	M2	76.7	70	-122.247	34.39	2009	summer	0	0	0
907	M2	76.7	60	-121.547	34.7217	2009	summer	0	0	0
907	M2	76.7	55	-121.193	34.8917	2009	summer	0	0	0
907	M2	76.7	51	-120.918	35.0233	2009	summer	0	0	0
907	M2	76.7	49	-120.777	35.0883	2009	summer	0	0	0
911	NH	93.3	26.7	-117.303	32.9583	2009	fall	0	1	5.36
911	NH	93.3	28	-117.393	32.9133	2009	fall	0	0	0
911	NH	93.3	30	-117.53	32.8467	2009	fall	0	0	0
911	NH	93.3	35	-117.87	32.6767	2009	fall	0	0	0
911	NH	93.3	40	-118.207	32.5167	2009	fall	0	0	0
911	NH	93.3	45	-118.557	32.3467	2009	fall	0	0	0
911	NH	93.3	50	-118.888	32.1817	2009	fall	0	0	0
911	NH	93.3	60	-119.572	31.85	2009	fall	0	0	0
911	NH	93.3	70	-120.247	31.5117	2009	fall	0	0	0
911	NH	93.3	80	-120.917	31.18	2009	fall	0	0	0
911	NH	93.3	90	-121.588	30.845	2009	fall	0	0	0
911	NH	93.3	100	-122.255	30.5117	2009	fall	0	0	0
911	NH	93.3	110	-122.92	30.18	2009	fall	0	0	0
911	NH	93.3	120	-123.583	29.8433	2009	fall	0	0	0
911	NH	90	120	-123.997	30.4167	2009	fall	0	0	0
911	NH	90	110	-123.337	30.75	2009	fall	0	0	0
911	NH	90	100	-122.663	31.0833	2009	fall	0	0	0
911	NH	90	90	-121.992	31.41	2009	fall	0	0	0
911	NH	90	80	-121.318	31.7483	2009	fall	0	0	0
911	NH	90	70	-120.65	32.09	2009	fall	0	0	0
911	NH	90	60	-119.958	32.4167	2009	fall	0	0	0
911	NH	90	53	-119.48	32.6483	2009	fall	0	0	0
911	NH	90	45	-118.935	32.9167	2009	fall	0	0	0
911	NH	90	37	-118.383	33.1817	2009	fall	0	0	0
911	NH	90	35	-118.25	33.2533	2009	fall	0	0	0
911	NH	90	28	-117.765	33.485	2009	fall	0	0	0
911	NH	90	30	-117.897	33.4167	2009	fall	0	1	10.68
911	NH	86.7	33	-118.492	33.89	2009	fall	1	0	3.98
911	NH	86.7	35	-118.638	33.82	2009	fall	0	0	0
911	NH	86.7	40	-118.973	33.6567	2009	fall	0	0	0
911	NH	86.7	60	-120.345	32.9817	2009	fall	0	0	0
911	NH	86.7	70	-121.025	32.6533	2009	fall	0	0	0
911	NH	86.7	80	-121.712	32.3217	2009	fall	0	0	0
911	NH	86.7	90	-122.402	31.9983	2009	fall	0	0	0
911	NH	86.7	100	-123.065	31.6517	2009	fall	0	0	0
911	NH	86.7	110	-123.743	31.3217	2009	fall	0	0	0
911	NH	83.3	110	-124.168	31.905	2009	fall	0	0	0
911	NH	83.3	100	-123.492	32.245	2009	fall	0	0	0
911	NH	83.3	90	-122.813	32.5717	2009	fall	0	0	0
911	NH	83.3	80	-122.127	32.91	2009	fall	0	0	0
911	NH	83.3	70	-121.443	33.2433	2009	fall	0	1	11.4792
911	NH	83.3	60	-120.752	33.5767	2009	fall	0	0	0
911	NH	83.3	55	-120.41	33.74	2009	fall	0	0	0
911	NH	83.3	51	-120.13	33.875	2009	fall	0	0	0
911	NH	83.3	42	-119.508	34.1733	2009	fall	0	0	0
911	NH	83.3	40.6	-119.413	34.2233	2009	fall	0	0	0
911	NH	81.8	46.9	-120.027	34.275	2009	fall	0	0	0
911	NH	80	51	-120.522	34.4467	2009	fall	0	0	0
911	NH	80	70	-121.86	33.8317	2009	fall	0	0	0
911	NH	80	80	-122.532	33.485	2009	fall	0	0	0
911	NH	80	90	-123.218	33.1483	2009	fall	0	0	0
911	NH	80	100	-123.902	32.815	2009	fall	0	0	0
911	NH	76.7	100	-124.322	33.3883	2009	fall	0	0	0
911	NH	76.7	90	-123.637	33.7183	2009	fall	0	0	0
911	NH	76.7	80	-122.94	34.0517	2009	fall	0	0	0
911	NH	76.7	70	-122.245	34.39	2009	fall	0	0	0
911	NH	76.7	55	-121.2	34.8917	2009	fall	3	1	28.38
911	NH	76.7	51	-120.92	35.0217	2009	fall	5	0	27.96
911	NH	76.7	49	-120.783	35.0883	2009	fall	4	0	27.3
801	JD	93.3	26.7	-117.307	32.9567	2008	winter	0	0	0
801	JD	93.3	28	-117.395	32.9183	2008	winter	0	0	0
801	JD	93.3	30	-117.532	32.8467	2008	winter	0	0	0
801	JD	93.3	35	-117.873	32.68	2008	winter	0	0	0
801	JD	93.3	40	-118.21	32.515	2008	winter	0	0	0
801	JD	93.3	45	-118.555	32.3467	2008	winter	0	0	0
801	JD	93.3	50	-118.892	32.1817	2008	winter	0	0	0
801	JD	93.3	60	-119.57	31.8467	2008	winter	0	0	0
801	JD	93.3	70	-120.243	31.515	2008	winter	0	0	0
801	JD	93.3	80	-120.92	31.18	2008	winter	0	0	0
801	JD	93.3	90	-121.588	30.8467	2008	winter	0	0	0
801	JD	93.3	100	-122.257	30.5133	2008	winter	0	0	0
801	JD	93.3	110	-122.922	30.18	2008	winter	0	0	0
801	JD	93.3	120	-123.583	29.8483	2008	winter	0	0	0
801	JD	90	120	-123.998	30.4167	2008	winter	0	0	0
801	JD	90	110	-123.333	30.75	2008	winter	0	0	0
801	JD	90	100	-122.662	31.0833	2008	winter	0	0	0
801	JD	90	90	-121.99	31.4167	2008	winter	0	0	0
801	JD	90	80	-121.317	31.75	2008	winter	0	0	0
801	JD	90	70	-120.64	32.085	2008	winter	0	0	0
801	JD	90	60	-119.96	32.4167	2008	winter	0	0	0
801	JD	90	53	-119.483	32.6517	2008	winter	0	0	0
801	JD	90	45	-118.937	32.9183	2008	winter	0	0	0
801	JD	90	37	-118.387	33.185	2008	winter	0	0	0
801	JD	90	35	-118.25	33.2517	2008	winter	0	0	0
801	JD	90	30	-117.907	33.4183	2008	winter	0	0	0
801	JD	90	28	-117.768	33.485	2008	winter	0	0	0
801	JD	86.7	33	-118.488	33.89	2008	winter	0	0	0
801	JD	86.7	35	-118.628	33.8233	2008	winter	0	0	0
801	JD	86.7	40	-118.973	33.6567	2008	winter	0	0	0
801	JD	86.7	45	-119.317	33.49	2008	winter	0	0	0
801	JD	86.7	50	-119.663	33.3233	2008	winter	0	0	0
801	JD	83.3	51	-120.132	33.8783	2008	winter	0	0	0
801	JD	83.3	55	-120.408	33.7467	2008	winter	0	0	0
801	JD	83.3	40.6	-119.408	34.2233	2008	winter	0	0	0
801	JD	83.3	42	-119.508	34.1783	2008	winter	0	0	0
801	JD	81.8	46.9	-120.027	34.2767	2008	winter	0	0	0
801	JD	80	51	-120.523	34.4467	2008	winter	0	0	0
801	JD	80	55	-120.8	34.3183	2008	winter	0	0	0
801	JD	80	60	-121.148	34.15	2008	winter	0	0	0
801	JD	83.3	60	-120.755	33.5783	2008	winter	0	0	0
801	JD	86.7	60	-120.35	32.99	2008	winter	0	0	0
801	JD	86.7	70	-121.033	32.6567	2008	winter	0	0	0
801	JD	86.7	80	-121.715	32.3233	2008	winter	0	0	0
801	JD	86.7	90	-122.393	31.99	2008	winter	0	0	0
801	JD	86.7	100	-123.07	31.6567	2008	winter	0	0	0
801	JD	86.7	110	-123.743	31.3233	2008	winter	0	0	0
801	JD	83.3	110	-124.17	31.91	2008	winter	0	0	0
801	JD	83.3	100	-123.493	32.245	2008	winter	0	0	0
801	JD	83.3	90	-122.813	32.5767	2008	winter	0	0	0
801	JD	83.3	80	-122.128	32.91	2008	winter	0	0	0
801	JD	83.3	70	-121.443	33.245	2008	winter	0	0	0
801	JD	80	70	-121.845	33.8167	2008	winter	0	0	0
801	JD	80	80	-122.532	33.485	2008	winter	0	0	0
801	JD	80	90	-123.22	33.15	2008	winter	0	0	0
801	JD	80	100	-123.905	32.8183	2008	winter	0	0	0
801	JD	76.7	100	-124.32	33.385	2008	winter	0	0	0
801	JD	76.7	90	-123.635	33.7217	2008	winter	0	0	0
801	JD	76.7	80	-122.94	34.055	2008	winter	0	0	0
801	JD	76.7	70	-122.247	34.3867	2008	winter	0	0	0
801	JD	76.7	55	-121.198	34.89	2008	winter	0	0	0
801	JD	76.7	60	-121.547	34.7233	2008	winter	0	0	0
804	JD	93.3	26.7	-117.305	32.955	2008	spring	0	0	0
804	JD	93.3	28	-117.395	32.9117	2008	spring	3	1	23.2
804	JD	93.3	30	-117.532	32.8467	2008	spring	2	0	20.16
804	JD	93.3	35	-117.872	32.6817	2008	spring	0	0	9.94
804	JD	93.3	40	-118.212	32.5133	2008	spring	0	0	0
804	JD	93.3	45	-118.553	32.345	2008	spring	0	0	9.67118
804	JD	93.3	50	-118.893	32.18	2008	spring	0	0	0
804	JD	93.3	60	-119.573	31.8467	2008	spring	0	0	0
804	JD	93.3	90	-121.592	30.845	2008	spring	0	0	0
804	JD	93.3	120	-123.595	29.8483	2008	spring	0	0	0
804	JD	90	120	-123.998	30.4167	2008	spring	0	0	0
804	JD	90	110	-123.335	30.7483	2008	spring	0	0	0
804	JD	90	100	-122.655	31.0833	2008	spring	0	0	0
804	JD	90	90	-121.992	31.4167	2008	spring	0	0	0
804	JD	90	80	-121.318	31.7483	2008	spring	3	0	15.48
804	JD	90	70	-120.642	32.085	2008	spring	0	0	0
804	JD	90	60	-119.962	32.4183	2008	spring	0	0	0
804	JD	90	53	-119.483	32.65	2008	spring	0	0	15.9335
804	JD	90	37	-118.388	33.1867	2008	spring	1	0	36.0771
804	JD	90	35	-118.248	33.2517	2008	spring	0	0	0
804	JD	90	30	-117.907	33.4167	2008	spring	0	0	0
804	JD	90	28	-117.768	33.4833	2008	spring	1	0	19.6857
804	JD	86.7	33	-118.492	33.8883	2008	spring	1	0	61.37
804	JD	86.7	35	-118.63	33.825	2008	spring	1	0	11.0495
804	JD	86.7	40	-118.975	33.6583	2008	spring	0	0	0
804	JD	86.7	45	-119.318	33.4883	2008	spring	2	0	80.55
804	JD	86.7	50	-119.662	33.3233	2008	spring	0	0	42.9379
804	JD	86.7	55	-120.007	33.1567	2008	spring	0	0	0
804	JD	86.7	60	-120.348	32.99	2008	spring	0	0	0
804	JD	86.7	70	-121.033	32.655	2008	spring	0	0	0
804	JD	86.7	80	-121.693	32.3317	2008	spring	0	0	0
804	JD	86.7	90	-122.392	31.99	2008	spring	0	0	0
804	JD	86.7	100	-123.07	31.6567	2008	spring	0	0	0
804	JD	86.7	110	-123.742	31.3233	2008	spring	0	0	0
804	JD	83.3	110	-124.168	31.9083	2008	spring	0	0	0
804	JD	83.3	100	-123.495	32.2433	2008	spring	0	0	0
804	JD	83.3	90	-122.807	32.5767	2008	spring	0	0	0
804	JD	83.3	80	-122.132	32.91	2008	spring	0	0	0
804	JD	83.3	70	-121.445	33.2433	2008	spring	0	0	0
804	JD	83.3	51	-120.142	33.875	2008	spring	0	0	10.678
804	JD	83.3	42	-119.507	34.1783	2008	spring	0	0	0
804	JD	83.3	40.6	-119.413	34.225	2008	spring	1	0	39.1
804	JD	81.8	46.9	-120.025	34.275	2008	spring	0	0	0
804	JD	80	51	-120.527	34.4467	2008	spring	0	0	0
804	JD	76.7	49	-120.777	35.0883	2008	spring	0	0	0
804	JD	76.7	51	-120.918	35.0217	2008	spring	0	0	0
804	JD	76.7	55	-121.193	34.885	2008	spring	0	0	0
804	JD	76.7	60	-121.547	34.7217	2008	spring	0	0	0
804	JD	76.7	70	-122.243	34.3883	2008	spring	0	0	0
804	JD	76.7	80	-122.94	34.055	2008	spring	0	0	0
804	JD	76.7	90	-123.633	33.7233	2008	spring	0	0	0
804	JD	76.7	100	-124.322	33.39	2008	spring	0	0	0
808	NH	93.3	26.7	-117.297	32.9567	2008	summer	1	0	9.8
808	NH	93.3	28	-117.395	32.9133	2008	summer	1	1	9.82
808	NH	93.3	30	-117.53	32.8483	2008	summer	0	0	0
808	NH	93.3	35	-117.863	32.68	2008	summer	0	0	0
808	NH	93.3	40	-118.198	32.5283	2008	summer	0	0	0
808	NH	93.3	45	-118.55	32.35	2008	summer	0	0	0
808	NH	93.3	50	-118.885	32.1833	2008	summer	0	0	0
808	NH	93.3	60	-119.565	31.8467	2008	summer	0	0	0
808	NH	93.3	70	-120.255	31.5067	2008	summer	0	0	0
808	NH	93.3	80	-120.913	31.1833	2008	summer	0	0	0
808	NH	93.3	90	-121.588	30.8483	2008	summer	0	0	0
808	NH	93.3	100	-122.257	30.5133	2008	summer	0	0	0
808	NH	93.3	110	-122.923	30.1817	2008	summer	0	0	0
808	NH	93.3	120	-123.582	29.8483	2008	summer	0	0	0
808	NH	90	120	-123.998	30.4183	2008	summer	0	0	0
808	NH	90	110	-123.332	30.7533	2008	summer	0	0	0
808	NH	90	100	-122.667	31.0883	2008	summer	0	0	0
808	NH	90	90	-121.992	31.4167	2008	summer	0	0	0
808	NH	90	80	-121.322	31.7483	2008	summer	0	0	0
808	NH	90	70	-120.682	32.0817	2008	summer	0	0	0
808	NH	90	60	-119.965	32.4167	2008	summer	0	0	0
808	NH	90	53	-119.485	32.6517	2008	summer	0	0	0
808	NH	90	45	-118.94	32.915	2008	summer	0	0	0
808	NH	90	28	-117.767	33.48	2008	summer	1	2	72.8
808	NH	90	30	-117.905	33.4183	2008	summer	0	0	0
808	NH	90	35	-118.248	33.2533	2008	summer	0	0	0
808	NH	90	37	-118.387	33.1883	2008	summer	0	0	4.74
808	NH	86.7	33	-118.488	33.89	2008	summer	2	0	6.2
808	NH	86.7	35	-118.628	33.825	2008	summer	0	0	9.44
808	NH	86.7	40	-118.977	33.6567	2008	summer	2	0	10.24
808	NH	86.7	45	-119.317	33.4917	2008	summer	1	0	13.98
808	NH	86.7	50	-119.663	33.3217	2008	summer	5	1	25.13
808	NH	86.7	55	-120.008	33.1567	2008	summer	0	0	0
808	NH	86.7	60	-120.385	32.9983	2008	summer	0	0	0
808	NH	86.7	70	-121.022	32.6633	2008	summer	0	0	0
808	NH	86.7	80	-121.717	32.3267	2008	summer	0	0	0
808	NH	86.7	90	-122.39	31.9933	2008	summer	0	0	0
808	NH	86.7	100	-123.065	31.655	2008	summer	0	0	0
808	NH	86.7	110	-123.737	31.3283	2008	summer	0	0	0
808	NH	83.3	110	-124.168	31.91	2008	summer	0	0	0
808	NH	83.3	100	-123.492	32.245	2008	summer	0	0	0
808	NH	83.3	90	-122.812	32.5783	2008	summer	0	0	0
808	NH	83.3	80	-122.127	32.9133	2008	summer	0	0	0
808	NH	83.3	70	-121.447	33.2433	2008	summer	0	0	0
808	NH	83.3	60	-120.755	33.5817	2008	summer	0	0	0
808	NH	83.3	55	-120.412	33.7433	2008	summer	0	1	4.98
808	NH	83.3	51	-120.14	33.88	2008	summer	0	0	0
808	NH	83.3	42	-119.508	34.1767	2008	summer	0	0	0
808	NH	83.3	40.6	-119.418	34.2233	2008	summer	0	0	0
808	NH	81.8	46.9	-120.032	34.275	2008	summer	0	0	0
808	NH	80	51	-120.533	34.4533	2008	summer	0	0	0
808	NH	80	55	-120.807	34.3183	2008	summer	0	0	0
808	NH	80	60	-121.153	34.1517	2008	summer	0	0	0
808	NH	80	70	-121.842	33.8183	2008	summer	0	0	0
808	NH	80	80	-122.565	33.4967	2008	summer	0	0	0
808	NH	80	90	-123.22	33.1483	2008	summer	0	0	0
808	NH	80	100	-123.907	32.8167	2008	summer	0	0	0
808	NH	76.7	100	-124.323	33.3917	2008	summer	0	0	0
808	NH	76.7	90	-123.632	33.7267	2008	summer	0	0	0
808	NH	76.7	80	-122.94	34.055	2008	summer	0	0	0
808	NH	76.7	70	-122.248	34.3883	2008	summer	0	0	0
808	NH	76.7	60	-121.553	34.7283	2008	summer	0	0	0
808	NH	76.7	55	-121.188	34.8867	2008	summer	0	0	0
808	NH	76.7	51	-120.918	35.0233	2008	summer	0	0	0
808	NH	76.7	49	-120.775	35.085	2008	summer	0	0	0
810	NH	93.3	26.7	-117.295	32.955	2008	fall	0	0	0
810	NH	93.3	28	-117.395	32.9117	2008	fall	0	0	0
810	NH	93.3	30	-117.518	32.8583	2008	fall	0	0	0
810	NH	93.3	35	-117.873	32.68	2008	fall	0	0	0
810	NH	93.3	40	-118.217	32.5133	2008	fall	0	0	0
810	NH	93.3	45	-118.555	32.35	2008	fall	0	0	0
810	NH	93.3	50	-118.892	32.1817	2008	fall	0	0	0
810	NH	93.3	60	-119.572	31.8467	2008	fall	0	0	0
810	NH	93.3	70	-120.247	31.5133	2008	fall	0	0	0
810	NH	93.3	80	-120.92	31.1833	2008	fall	0	0	0
810	NH	93.3	90	-121.588	30.8467	2008	fall	0	0	0
810	NH	93.3	100	-122.258	30.5117	2008	fall	0	0	0
810	NH	93.3	110	-122.922	30.1817	2008	fall	0	0	0
810	NH	93.3	120	-123.585	29.8533	2008	fall	0	0	0
810	NH	90	120	-123.997	30.4167	2008	fall	0	0	0
810	NH	90	110	-123.332	30.7533	2008	fall	0	0	0
810	NH	90	100	-122.668	31.0833	2008	fall	0	0	0
810	NH	90	90	-121.99	31.4167	2008	fall	0	0	0
810	NH	90	80	-121.315	31.7517	2008	fall	0	0	0
810	NH	90	70	-120.638	32.085	2008	fall	0	0	0
810	NH	90	60	-119.96	32.4183	2008	fall	0	0	0
810	NH	90	53	-119.483	32.65	2008	fall	0	0	0
810	NH	90	37	-118.39	33.185	2008	fall	0	0	0
810	NH	90	35	-118.252	33.2517	2008	fall	0	0	0
810	NH	90	30	-117.905	33.4183	2008	fall	0	0	0
810	NH	90	28	-117.768	33.485	2008	fall	0	1	3.62
810	NH	86.7	33	-118.49	33.89	2008	fall	0	0	0
810	NH	86.7	35	-118.627	33.8233	2008	fall	0	0	0
810	NH	86.7	40	-118.977	33.6567	2008	fall	0	0	0
810	NH	86.7	45	-119.305	33.4917	2008	fall	0	0	0
810	NH	86.7	50	-119.662	33.325	2008	fall	0	0	0
810	NH	86.7	55	-120.005	33.155	2008	fall	0	0	0
810	NH	86.7	60	-120.348	32.9883	2008	fall	0	0	0
810	NH	86.7	70	-121.032	32.6567	2008	fall	0	0	0
810	NH	86.7	80	-121.715	32.3217	2008	fall	0	0	0
810	NH	86.7	90	-122.392	31.9883	2008	fall	0	0	0
810	NH	86.7	100	-123.068	31.6567	2008	fall	0	0	0
810	NH	86.7	110	-123.74	31.325	2008	fall	0	0	0
810	NH	83.3	110	-124.17	31.9117	2008	fall	0	0	0
810	NH	83.3	100	-123.492	32.2433	2008	fall	0	0	0
810	NH	83.3	90	-122.812	32.5783	2008	fall	0	0	0
810	NH	83.3	80	-122.128	32.9117	2008	fall	0	0	0
810	NH	83.3	70	-121.442	33.245	2008	fall	0	0	0
810	NH	83.3	60	-120.768	33.575	2008	fall	0	0	0
810	NH	83.3	55	-120.408	33.745	2008	fall	0	0	9.98
810	NH	83.3	51	-120.137	33.8783	2008	fall	0	0	5.04
810	NH	83.3	42	-119.507	34.1867	2008	fall	0	2	17.56
810	NH	83.3	40.6	-119.412	34.225	2008	fall	0	0	0
810	NH	81.8	46.9	-120.02	34.2767	2008	fall	50	12	334.62
810	NH	80	51	-120.522	34.45	2008	fall	0	0	0
810	NH	80	55	-120.803	34.3167	2008	fall	0	0	0
810	NH	80	60	-121.152	34.1517	2008	fall	0	0	0
810	NH	80	70	-121.842	33.8167	2008	fall	0	0	0
810	NH	80	80	-122.533	33.4833	2008	fall	0	0	0
810	NH	80	90	-123.223	33.1517	2008	fall	0	0	0
810	NH	80	100	-123.908	32.8167	2008	fall	0	0	0
810	NH	76.7	100	-124.32	33.385	2008	fall	0	0	0
810	NH	76.7	90	-123.633	33.7217	2008	fall	0	0	0
810	NH	76.7	80	-122.943	34.0567	2008	fall	0	1	4.72
810	NH	76.7	70	-122.247	34.3883	2008	fall	0	0	0
810	NH	76.7	60	-121.548	34.7217	2008	fall	0	1	4.92
810	NH	76.7	55	-121.198	34.8883	2008	fall	0	1	4.95
810	NH	76.7	51	-120.922	35.0217	2008	fall	0	1	10.4
810	NH	76.7	49	-120.777	35.0883	2008	fall	0	0	0
810	NH	90	45	-118.935	32.92	2008	fall	0	0	0
701	JD	93.3	26.7	-117.308	32.9583	2007	winter	0	0	0
701	JD	93.3	28	-117.395	32.9133	2007	winter	0	0	0
701	JD	93.3	30	-117.537	32.8467	2007	winter	0	0	0
701	JD	93.3	35	-117.873	32.675	2007	winter	0	0	0
701	JD	93.3	40	-118.217	32.5083	2007	winter	0	0	0
701	JD	93.3	45	-118.552	32.35	2007	winter	0	0	0
701	JD	93.3	50	-118.893	32.18	2007	winter	0	0	0
701	JD	93.3	60	-119.573	31.865	2007	winter	0	0	0
701	JD	93.3	70	-120.243	31.515	2007	winter	0	0	0
701	JD	93.3	80	-120.918	31.18	2007	winter	0	0	0
701	JD	93.3	90	-121.592	30.8483	2007	winter	0	0	0
701	JD	93.3	100	-122.255	30.5133	2007	winter	0	0	0
701	JD	93.3	110	-122.923	30.18	2007	winter	0	0	0
701	JD	93.3	120	-123.587	29.845	2007	winter	0	0	0
701	JD	90	120	-123.998	30.4167	2007	winter	0	0	0
701	JD	90	28	-117.77	33.4833	2007	winter	1	0	18.9668
701	JD	90	30	-117.903	33.4183	2007	winter	0	0	0
701	JD	90	35	-118.25	33.2517	2007	winter	0	0	0
701	JD	90	37	-118.387	33.185	2007	winter	0	0	0
701	JD	90	45	-118.933	32.9167	2007	winter	0	0	0
701	JD	90	53	-119.475	32.6533	2007	winter	0	0	0
701	JD	90	60	-119.958	32.4167	2007	winter	0	0	0
701	JD	90	70	-120.635	32.085	2007	winter	1	0	9.7561
701	JD	90	80	-121.312	31.7533	2007	winter	0	0	0
701	JD	90	90	-121.99	31.4183	2007	winter	0	0	0
701	JD	90	100	-122.66	31.085	2007	winter	0	0	0
701	JD	90	110	-123.33	30.7517	2007	winter	0	0	0
701	JD	86.7	110	-123.728	31.3133	2007	winter	0	0	0
701	JD	86.7	100	-123.07	31.655	2007	winter	0	0	0
701	JD	86.7	90	-122.393	31.9883	2007	winter	0	0	0
701	JD	86.7	80	-121.71	32.3133	2007	winter	0	0	0
701	JD	86.7	70	-121.033	32.6567	2007	winter	0	0	0
701	JD	86.7	60	-120.35	32.9883	2007	winter	0	0	0
701	JD	86.7	55	-120.007	33.1567	2007	winter	0	0	0
701	JD	86.7	50	-119.663	33.3217	2007	winter	0	0	8.60735
701	JD	86.7	45	-119.325	33.4867	2007	winter	0	0	0
701	JD	86.7	40	-118.973	33.6567	2007	winter	0	0	0
701	JD	86.7	35	-118.635	33.825	2007	winter	0	0	10.3269
701	JD	86.7	33	-118.5	33.895	2007	winter	1	0	4.44
701	JD	83.3	40.6	-119.412	34.2233	2007	winter	0	0	0
701	JD	83.3	42	-119.51	34.1783	2007	winter	0	0	0
701	JD	81.8	46.9	-120.027	34.275	2007	winter	0	0	0
701	JD	83.3	51	-120.132	33.88	2007	winter	0	0	0
701	JD	83.3	55	-120.41	33.745	2007	winter	2	0	9.92
701	JD	83.3	60	-120.752	33.5967	2007	winter	0	0	0
701	JD	83.3	70	-121.425	33.255	2007	winter	0	0	0
701	JD	83.3	80	-122.127	32.9133	2007	winter	0	0	0
701	JD	83.3	90	-122.812	32.5783	2007	winter	0	0	0
701	JD	83.3	100	-123.492	32.2433	2007	winter	0	0	0
701	JD	83.3	110	-124.152	31.9217	2007	winter	0	0	0
701	JD	80	100	-123.907	32.815	2007	winter	0	0	0
701	JD	80	90	-123.222	33.1483	2007	winter	0	0	0
701	JD	80	80	-122.535	33.48	2007	winter	0	0	0
701	JD	80	70	-121.843	33.8167	2007	winter	0	0	0
701	JD	80	60	-121.15	34.1483	2007	winter	0	0	0
701	JD	80	55	-120.805	34.315	2007	winter	0	0	0
701	JD	80	51	-120.527	34.4467	2007	winter	0	0	0
701	JD	76.7	49	-120.778	35.0817	2007	winter	0	0	0
701	JD	76.7	51	-120.917	35.0233	2007	winter	0	0	0
701	JD	76.7	55	-121.197	34.8883	2007	winter	0	1	10.0956
701	JD	76.7	60	-121.547	34.7217	2007	winter	0	0	0
701	JD	76.7	70	-122.243	34.3883	2007	winter	0	0	0
701	JD	76.7	80	-122.933	34.0583	2007	winter	0	0	0
701	JD	76.7	90	-123.632	33.7217	2007	winter	0	0	0
701	JD	76.7	100	-124.323	33.3867	2007	winter	0	0	0
704	JD	93.3	28	-117.387	32.9133	2007	spring	4	3	74.06
704	JD	93.3	30	-117.53	32.8467	2007	spring	5	0	53.8
704	JD	93.3	35	-117.87	32.6767	2007	spring	3	0	83.68
704	JD	93.3	40	-118.213	32.5133	2007	spring	0	0	0
704	JD	93.3	45	-118.555	32.3467	2007	spring	2	0	16.26
704	JD	93.3	50	-118.893	32.18	2007	spring	2	5	69.3
704	JD	93.3	60	-119.572	31.8467	2007	spring	2	1	31.44
704	JD	93.3	70	-120.247	31.5133	2007	spring	0	0	0
704	JD	93.3	80	-120.917	31.18	2007	spring	0	0	0
704	JD	93.3	90	-121.587	30.8467	2007	spring	0	0	0
704	JD	93.3	100	-122.255	30.5133	2007	spring	0	0	0
704	JD	93.3	110	-122.922	30.18	2007	spring	0	0	0
704	JD	93.3	120	-123.585	29.8467	2007	spring	0	0	0
704	JD	90	120	-123.998	30.4167	2007	spring	0	0	0
704	JD	90	110	-123.333	30.75	2007	spring	0	0	0
704	JD	90	100	-122.663	31.0833	2007	spring	0	0	0
704	JD	90	90	-121.992	31.4167	2007	spring	0	0	0
704	JD	90	80	-121.315	31.7517	2007	spring	0	0	0
704	JD	90	70	-120.64	32.085	2007	spring	0	0	0
704	JD	90	60	-119.96	32.4167	2007	spring	3	0	82.6408
704	JD	90	53	-119.483	32.6517	2007	spring	1	1	22.1399
704	JD	90	45	-118.935	32.9183	2007	spring	0	1	11.6109
704	JD	90	37	-118.387	33.185	2007	spring	0	0	0
704	JD	90	35	-118.25	33.2517	2007	spring	2	0	17.04
704	JD	90	30	-117.907	33.4183	2007	spring	1	0	9.67093
704	JD	90	28	-117.765	33.4883	2007	spring	5	9	111.848
704	JD	86.7	33	-118.488	33.89	2007	spring	5	0	34.79
704	JD	86.7	35	-118.628	33.825	2007	spring	1	0	5.31
704	JD	86.7	40	-118.975	33.6567	2007	spring	0	0	0
704	JD	86.7	45	-119.318	33.4917	2007	spring	0	0	133.64
704	JD	86.7	50	-119.662	33.325	2007	spring	9	1	77.98
704	JD	86.7	55	-120.007	33.1567	2007	spring	0	0	0
704	JD	86.7	70	-121.037	32.655	2007	spring	0	0	0
704	JD	86.7	80	-121.715	32.3217	2007	spring	0	0	0
704	JD	86.7	90	-122.393	31.99	2007	spring	0	0	0
704	JD	86.7	100	-123.07	31.6567	2007	spring	0	0	0
704	JD	86.7	110	-123.742	31.3233	2007	spring	0	0	0
704	JD	83.3	110	-124.172	31.9117	2007	spring	0	0	0
704	JD	83.3	100	-123.492	32.2433	2007	spring	0	0	0
704	JD	83.3	90	-122.812	32.5783	2007	spring	0	0	0
704	JD	83.3	70	-121.443	33.245	2007	spring	0	0	0
704	JD	81.8	46.9	-120.025	34.275	2007	spring	0	0	0
704	JD	80	51	-120.523	34.4483	2007	spring	0	0	0
704	JD	80	55	-120.802	34.3167	2007	spring	0	0	0
704	JD	80	60	-121.148	34.1517	2007	spring	0	0	0
704	JD	80	70	-121.842	33.8183	2007	spring	0	0	0
704	JD	80	80	-122.515	33.49	2007	spring	0	0	0
704	JD	80	90	-123.222	33.15	2007	spring	0	0	0
704	JD	80	100	-123.905	32.8167	2007	spring	0	0	0
704	JD	76.7	49	-120.782	35.0883	2007	spring	0	0	0
704	JD	76.7	51	-120.913	35.025	2007	spring	1	0	10.0969
704	JD	76.7	55	-121.198	34.8883	2007	spring	0	0	0
704	JD	76.7	60	-121.547	34.7233	2007	spring	0	0	0
704	JD	76.7	70	-122.245	34.39	2007	spring	0	0	0
704	JD	76.7	80	-122.94	34.055	2007	spring	0	0	0
704	JD	76.7	100	-124.323	33.3867	2007	spring	0	0	0
707	NH	93.3	26.7	-117.305	32.9567	2007	summer	0	0	0
707	NH	93.3	28	-117.393	32.9117	2007	summer	0	0	0
707	NH	93.3	30	-117.53	32.8483	2007	summer	0	0	0
707	NH	93.3	35	-117.873	32.68	2007	summer	0	0	0
707	NH	93.3	40	-118.198	32.515	2007	summer	0	0	0
707	NH	93.3	45	-118.55	32.3467	2007	summer	0	0	0
707	NH	93.3	50	-118.88	32.1767	2007	summer	0	0	0
707	NH	93.3	60	-119.562	31.8467	2007	summer	0	0	17.3745
707	NH	93.3	70	-120.232	31.515	2007	summer	0	0	10.7203
707	NH	93.3	80	-120.91	31.1783	2007	summer	0	0	0
707	NH	93.3	90	-121.583	30.8483	2007	summer	0	0	0
707	NH	93.3	100	-122.25	30.5167	2007	summer	0	0	0
707	NH	93.3	110	-122.907	30.18	2007	summer	0	0	0
707	NH	93.3	120	-123.583	29.8467	2007	summer	0	0	0
707	NH	90	120	-123.998	30.4117	2007	summer	0	0	0
707	NH	90	110	-123.328	30.745	2007	summer	0	0	0
707	NH	90	100	-122.66	31.0767	2007	summer	0	0	0
707	NH	90	90	-121.998	31.4067	2007	summer	0	0	0
707	NH	90	80	-121.312	31.75	2007	summer	0	0	0
707	NH	90	70	-120.635	32.0817	2007	summer	0	1	4.85
707	NH	90	60	-119.958	32.4133	2007	summer	0	3	27.8035
707	NH	90	53	-119.478	32.65	2007	summer	0	0	0
707	NH	90	45	-118.935	32.92	2007	summer	0	0	0
707	NH	90	37	-118.383	33.1817	2007	summer	0	0	0
707	NH	90	35	-118.253	33.2517	2007	summer	0	0	0
707	NH	90	30	-117.908	33.4167	2007	summer	0	0	0
707	NH	90	28	-117.768	33.485	2007	summer	1	0	8.12
707	NH	86.7	33	-118.488	33.8917	2007	summer	0	0	0
707	NH	86.7	35	-118.625	33.8267	2007	summer	1	0	9.46463
707	NH	86.7	40	-118.972	33.66	2007	summer	0	0	0
707	NH	86.7	45	-119.313	33.4917	2007	summer	0	0	0
707	NH	86.7	50	-119.652	33.3217	2007	summer	0	0	0
707	NH	86.7	55	-119.993	33.1517	2007	summer	0	0	0
707	NH	86.7	60	-120.343	32.99	2007	summer	1	1	16.48
707	NH	86.7	70	-121.028	32.6583	2007	summer	0	0	0
707	NH	86.7	80	-121.713	32.3267	2007	summer	0	0	0
707	NH	86.7	90	-122.385	31.9883	2007	summer	0	0	0
707	NH	86.7	100	-123.063	31.65	2007	summer	0	0	0
707	NH	86.7	110	-123.732	31.3183	2007	summer	0	0	0
707	NH	83.3	110	-124.167	31.905	2007	summer	0	0	0
707	NH	83.3	100	-123.492	32.24	2007	summer	0	0	0
707	NH	83.3	90	-122.808	32.57	2007	summer	0	0	0
707	NH	83.3	80	-122.133	32.9083	2007	summer	0	0	0
707	NH	83.3	70	-121.44	33.245	2007	summer	0	0	0
707	NH	83.3	60	-120.747	33.575	2007	summer	0	0	10.0977
707	NH	83.3	55	-120.405	33.74	2007	summer	0	0	0
707	NH	83.3	51	-120.135	33.8783	2007	summer	4	0	17
707	NH	83.3	40.6	-119.408	34.2233	2007	summer	0	0	150.1
707	NH	83.3	42	-119.505	34.18	2007	summer	1	0	9.02
707	NH	81.8	46.9	-120.012	34.2717	2007	summer	1	2	39.068
707	NH	80	51	-120.525	34.45	2007	summer	0	1	4.51
707	NH	80	55	-120.79	34.3117	2007	summer	0	0	0
707	NH	80	60	-121.14	34.15	2007	summer	0	0	0
707	NH	80	70	-121.828	33.8167	2007	summer	0	0	0
707	NH	80	80	-122.523	33.4833	2007	summer	0	0	0
707	NH	80	90	-123.22	33.1483	2007	summer	0	0	0
707	NH	80	100	-123.9	32.8167	2007	summer	0	0	0
707	NH	76.7	100	-124.323	33.3883	2007	summer	0	0	0
707	NH	76.7	90	-123.633	33.7217	2007	summer	0	0	0
707	NH	76.7	80	-122.945	34.0517	2007	summer	0	0	0
707	NH	76.7	70	-122.257	34.385	2007	summer	0	0	0
707	NH	76.7	60	-121.552	34.7217	2007	summer	2	0	100.398
707	NH	76.7	55	-121.213	34.8833	2007	summer	0	2	19.0984
707	NH	76.7	51	-120.92	35.0217	2007	summer	0	0	0
707	NH	76.7	49	-120.775	35.085	2007	summer	0	0	0
711	NH	93.3	26.7	-117.31	32.9533	2007	fall	0	0	0
711	NH	93.3	28	-117.395	32.9133	2007	fall	0	0	0
711	NH	93.3	30	-117.532	32.8467	2007	fall	0	0	0
711	NH	93.3	35	-117.873	32.68	2007	fall	0	0	0
711	NH	93.3	40	-118.213	32.515	2007	fall	0	0	0
711	NH	93.3	45	-118.552	32.3483	2007	fall	0	0	0
711	NH	93.3	50	-118.893	32.18	2007	fall	0	0	0
711	NH	93.3	60	-119.57	31.8483	2007	fall	0	0	0
711	NH	93.3	70	-120.243	31.5133	2007	fall	0	0	0
711	NH	93.3	80	-120.92	31.18	2007	fall	0	0	0
711	NH	93.3	90	-121.59	30.8467	2007	fall	0	0	0
711	NH	93.3	100	-122.26	30.5133	2007	fall	0	0	0
711	NH	93.3	110	-122.92	30.1783	2007	fall	0	0	0
711	NH	93.3	120	-123.587	29.8467	2007	fall	0	0	0
711	NH	90	120	-123.998	30.4183	2007	fall	0	0	0
711	NH	90	110	-123.332	30.7517	2007	fall	0	0	0
711	NH	90	100	-122.662	31.09	2007	fall	0	0	0
711	NH	90	90	-121.99	31.4183	2007	fall	0	0	0
711	NH	90	80	-121.312	31.75	2007	fall	0	0	0
711	NH	90	70	-120.64	32.0833	2007	fall	0	0	0
711	NH	90	60	-119.96	32.4183	2007	fall	0	0	0
711	NH	90	53	-119.482	32.6517	2007	fall	0	0	0
711	NH	90	45	-118.935	32.9183	2007	fall	0	0	0
711	NH	90	37	-118.385	33.1833	2007	fall	0	0	0
711	NH	90	35	-118.25	33.2517	2007	fall	0	0	0
711	NH	90	30	-117.905	33.4183	2007	fall	0	0	0
711	NH	90	28	-117.768	33.485	2007	fall	0	0	0
711	NH	86.7	33	-118.493	33.8883	2007	fall	0	0	0
711	NH	86.7	35	-118.627	33.8217	2007	fall	0	0	0
711	NH	86.7	40	-118.975	33.6567	2007	fall	0	0	0
711	NH	86.7	45	-119.318	33.49	2007	fall	0	0	0
711	NH	86.7	50	-119.663	33.3233	2007	fall	0	0	0
711	NH	86.7	55	-120.005	33.1567	2007	fall	0	0	0
711	NH	86.7	60	-120.348	32.9883	2007	fall	0	0	0
711	NH	86.7	70	-121.027	32.655	2007	fall	0	0	0
711	NH	86.7	80	-121.718	32.325	2007	fall	0	0	0
711	NH	86.7	90	-122.393	31.99	2007	fall	0	0	0
711	NH	86.7	100	-123.07	31.655	2007	fall	0	0	0
711	NH	86.7	110	-123.745	31.32	2007	fall	0	0	0
711	NH	83.3	110	-124.17	31.9117	2007	fall	0	0	0
711	NH	83.3	100	-123.492	32.2467	2007	fall	0	0	0
711	NH	83.3	90	-122.812	32.575	2007	fall	0	0	0
711	NH	83.3	80	-122.128	32.9117	2007	fall	0	0	0
711	NH	83.3	70	-121.447	33.245	2007	fall	0	0	0
711	NH	83.3	60	-120.755	33.5733	2007	fall	0	0	0
711	NH	83.3	55	-120.41	33.745	2007	fall	0	0	0
711	NH	83.3	51	-120.133	33.8783	2007	fall	0	0	0
711	NH	83.3	42	-119.508	34.1783	2007	fall	0	0	0
711	NH	83.3	40.6	-119.413	34.225	2007	fall	0	0	0
711	NH	81.8	46.9	-120.025	34.275	2007	fall	0	0	0
711	NH	80	51	-120.523	34.45	2007	fall	0	0	0
711	NH	80	55	-120.802	34.3167	2007	fall	0	0	0
711	NH	80	60	-121.153	34.15	2007	fall	0	0	0
711	NH	80	70	-121.838	33.8133	2007	fall	0	0	0
711	NH	80	80	-122.533	33.4833	2007	fall	0	0	0
711	NH	80	90	-123.223	33.15	2007	fall	0	0	0
711	NH	76.7	90	-123.633	33.7217	2007	fall	0	0	0
711	NH	76.7	80	-122.942	34.0517	2007	fall	0	0	0
711	NH	76.7	70	-122.247	34.3883	2007	fall	0	0	0
711	NH	76.7	60	-121.548	34.7183	2007	fall	0	0	0
711	NH	76.7	55	-121.2	34.8867	2007	fall	0	0	0
711	NH	76.7	51	-120.918	35.0183	2007	fall	0	0	0
602	JD	93.3	26.7	-117.305	32.9567	2006	winter	0	0	0
602	JD	93.3	28	-117.395	32.9133	2006	winter	0	0	0
602	JD	93.3	30	-117.532	32.8467	2006	winter	0	0	0
602	JD	93.3	35	-117.875	32.68	2006	winter	0	0	0
602	JD	93.3	40	-118.215	32.5133	2006	winter	0	0	0
602	JD	93.3	45	-118.555	32.3483	2006	winter	0	0	0
602	JD	93.3	50	-118.893	32.18	2006	winter	0	0	0
602	JD	93.3	60	-119.577	31.8267	2006	winter	0	0	0
602	JD	93.3	70	-120.242	31.5167	2006	winter	0	0	0
602	JD	93.3	80	-120.918	31.18	2006	winter	0	0	0
602	JD	93.3	90	-121.587	30.85	2006	winter	0	0	0
602	JD	93.3	100	-122.255	30.5183	2006	winter	0	0	0
602	JD	93.3	110	-122.923	30.18	2006	winter	0	0	0
602	JD	93.3	120	-123.587	29.85	2006	winter	0	0	0
602	JD	90	120	-124.007	30.4117	2006	winter	0	0	0
602	JD	90	110	-123.333	30.75	2006	winter	0	0	0
602	JD	90	100	-122.665	31.0817	2006	winter	0	0	0
602	JD	90	90	-121.988	31.42	2006	winter	0	0	0
602	JD	90	80	-121.313	31.75	2006	winter	0	0	0
602	JD	90	70	-120.638	32.085	2006	winter	0	0	0
602	JD	90	60	-119.962	32.4183	2006	winter	0	0	0
602	JD	90	53	-119.482	32.6533	2006	winter	0	0	0
602	JD	90	45	-118.94	32.92	2006	winter	0	0	0
602	JD	90	37	-118.388	33.185	2006	winter	0	0	0
602	JD	90	35	-118.248	33.25	2006	winter	0	0	0
602	JD	90	30	-117.907	33.415	2006	winter	0	0	0
602	JD	90	28	-117.767	33.485	2006	winter	0	0	0
602	JD	86.7	33	-118.492	33.8883	2006	winter	0	0	0
602	JD	86.7	35	-118.63	33.8217	2006	winter	0	0	0
602	JD	86.7	40	-118.977	33.6567	2006	winter	0	0	0
602	JD	86.7	45	-119.32	33.4917	2006	winter	0	0	0
602	JD	86.7	50	-119.663	33.3233	2006	winter	0	0	0
602	JD	86.7	55	-120.007	33.1567	2006	winter	0	0	9.93852
602	JD	86.7	60	-120.348	32.99	2006	winter	0	0	0
602	JD	86.7	70	-121.035	32.6517	2006	winter	0	0	0
602	JD	86.7	80	-121.715	32.3233	2006	winter	0	0	0
602	JD	86.7	90	-122.393	31.99	2006	winter	0	0	0
602	JD	86.7	100	-123.07	31.6567	2006	winter	0	0	0
602	JD	86.7	110	-123.742	31.3233	2006	winter	0	0	0
602	JD	83.3	110	-124.17	31.9117	2006	winter	0	0	0
602	JD	83.3	100	-123.495	32.2433	2006	winter	0	0	0
602	JD	83.3	90	-122.812	32.5767	2006	winter	0	0	0
602	JD	83.3	80	-122.13	32.9117	2006	winter	0	0	0
602	JD	83.3	70	-121.445	33.2433	2006	winter	0	0	0
602	JD	83.3	60	-120.753	33.58	2006	winter	0	0	0
602	JD	83.3	55	-120.41	33.745	2006	winter	0	0	0
602	JD	83.3	42	-119.51	34.1783	2006	winter	0	0	0
602	JD	83.3	40.6	-119.415	34.2267	2006	winter	0	0	0
602	JD	80	51	-120.523	34.45	2006	winter	0	0	0
602	JD	80	55	-120.803	34.3183	2006	winter	0	0	0
602	JD	80	60	-121.152	34.1483	2006	winter	0	0	0
602	JD	80	70	-121.842	33.8183	2006	winter	0	0	0
602	JD	80	80	-122.533	33.485	2006	winter	0	0	0
602	JD	80	90	-123.22	33.1517	2006	winter	0	0	0
602	JD	80	100	-123.905	32.815	2006	winter	0	0	0
602	JD	76.7	100	-124.322	33.3867	2006	winter	0	0	0
602	JD	76.7	90	-123.633	33.7233	2006	winter	0	0	0
602	JD	76.7	80	-122.942	34.0567	2006	winter	0	0	0
602	JD	76.7	70	-122.247	34.3867	2006	winter	0	0	0
602	JD	76.7	60	-121.548	34.7217	2006	winter	0	0	0
602	JD	76.7	55	-121.195	34.8917	2006	winter	0	0	0
602	JD	76.7	51	-120.925	35.0217	2006	winter	0	0	0
602	JD	76.7	49	-120.778	35.0883	2006	winter	0	0	0
604	NH	93.3	26.7	-117.307	32.96	2006	spring	8	1	160
604	NH	93.3	28	-117.395	32.9133	2006	spring	3	2	171.283
604	NH	93.3	30	-117.53	32.8467	2006	spring	4	0	147.15
604	NH	93.3	35	-117.873	32.68	2006	spring	1	0	79.5303
604	NH	93.3	40	-118.208	32.515	2006	spring	2	0	10.02
604	NH	93.3	45	-118.555	32.3467	2006	spring	0	0	0
604	NH	93.3	50	-118.893	32.18	2006	spring	0	0	0
604	NH	93.3	60	-119.575	31.8483	2006	spring	2	0	22.103
604	NH	93.3	70	-120.233	31.5083	2006	spring	0	0	33.81
604	NH	93.3	80	-120.917	31.1817	2006	spring	0	0	0
604	NH	93.3	90	-121.588	30.8467	2006	spring	0	0	0
604	NH	93.3	100	-122.258	30.515	2006	spring	0	0	0
604	NH	93.3	110	-122.922	30.18	2006	spring	0	0	0
604	NH	90	110	-123.337	30.7517	2006	spring	0	0	0
604	NH	90	100	-122.648	31.0833	2006	spring	0	0	0
604	NH	90	90	-121.993	31.4167	2006	spring	0	0	0
604	NH	90	80	-121.322	31.7533	2006	spring	0	0	0
604	NH	90	70	-120.642	32.0833	2006	spring	1	0	9
604	NH	90	60	-119.96	32.4183	2006	spring	2	0	19.4
604	NH	90	53	-119.487	32.6517	2006	spring	0	0	42.84
604	NH	90	45	-118.93	32.9167	2006	spring	1	0	9.35238
604	NH	90	37	-118.387	33.185	2006	spring	58	0	929.43
604	NH	90	35	-118.25	33.2517	2006	spring	39	6	630.461
604	NH	90	28	-117.77	33.4833	2006	spring	1	2	189.898
604	NH	90	30	-117.907	33.4217	2006	spring	7	0	234.528
604	NH	86.7	33	-118.49	33.89	2006	spring	2	0	41.5272
604	NH	86.7	35	-118.625	33.825	2006	spring	16	0	415.438
604	NH	86.7	40	-118.97	33.655	2006	spring	17	2	273.616
604	NH	86.7	45	-119.317	33.49	2006	spring	3	0	50.1972
604	NH	86.7	50	-119.648	33.32	2006	spring	0	0	14.2
604	NH	86.7	55	-120.007	33.1567	2006	spring	0	0	22
604	NH	86.7	60	-120.345	32.9917	2006	spring	0	0	0
604	NH	86.7	70	-121.028	32.6583	2006	spring	0	0	0
604	NH	86.7	80	-121.713	32.3267	2006	spring	0	0	0
[truncated: 8,588 more rows]

## Sheet: Fig. 1b,2,3, sup. Fig. 2-4 raw
Cruise_no	Ship_code	Year	Season	Line	Station	Species	Standard_length_mm	d15N	Gly_d15N	Glu_d15N	Ala_d15N	Pro_d15N	Phe_d15N	TP_Glu_Phe	TP_Trp_Scr	Energy_transfer_efficiency
9103	JD	1991	Spring	83.3	55	Anchovy	20	13.0846	3.19	18.45	16.32	12.44	2.36	3.19123	2.65261	7
9103	JD	1991	Spring	80	55	Anchovy	21	12.7457	5.2608	21.4535	19.0984	17.6337	6.94342	2.91405	2.52913	8.53
9103	JD	1991	Spring	80	55	Anchovy	20	12.4159	5.29763	19.3088	19.7322	15.252	4.35531	2.99183	2.82633	5.29
9103	JD	1991	Spring	80	55	Anchovy	18	12.3765	3.12703	18.3687	15.8892	12.7512	2.65407	3.12537	2.57079	7.98
9103	JD	1991	Spring	83.3	55	Anchovy	21	13.3378	4.72092	20.2367	17.8919	14.315	2.59404	3.46363	2.8062	5.46
9103	JD	1991	Spring	80	55	Anchovy	19	12.0836	5.13011	21.1974	19.4134	16.5811	4.3449	3.325	2.83946	5.18
8401	JD	1984	Winter	76.7	60	Anchovy	22.83	11.9552	2.23565	16.9419	13.7146	11.1449	1.14189	3.14035	2.45294	9.65
8401	JD	1984	Winter	83.3	40.6	Anchovy	19.67	13.4539	0.674622	15.0621	13.6894	6.66496	-0.407151	3.08233	2.6085	7.51
8401	JD	1984	Winter	76.7	60	Anchovy	19.67	11.816	4.13457	17.1008	14.5831	14.654	3.35039	2.78077	2.2813	12.72
8402	NH	1984	Winter	76.7	70	Anchovy	21	12.3145	3.7908	17.2806	13.5732	12.0032	1.17074	3.19472	2.36919	11.04
8402	NH	1984	Winter	76.7	70	Anchovy	18	12.548	1.53144	15.3329	13.6153	13.6642	3.53525	2.43819	2.22764	13.86
8402	NH	1984	Winter	76.7	70	Anchovy	18	12.3109	2.8898	14.9304	15.4639	11.592	0.0621813	2.97688	2.74157	6.06
8402	NH	1984	Winter	80	70	Anchovy	18.17	11.9753	4.38541	16.9775	14.9561	12.1553	2.78137	2.85897	2.34354	11.5
8402	NH	1984	Winter	80	70	Anchovy	20.5	12.4941	2.75707	18.0953	14.6328	16.865	6.34665	2.42958	2.07805	17.64
8401	JD	1984	Winter	76.7	60	Anchovy	19	12.2602	0.48082	16.4742	13.4711	12.6527	1.57058	2.9831	2.47691	9.28
8403	JD	1984	Spring	80	60	Anchovy	20	10.7158	2.79908	17.2663	14.661	10.8918	-1.45321	3.65255	2.82937	5.26
8401	JD	1984	Winter	76.7	60	Anchovy	19.5	12.0365	2.40854	16.8346	17.2601	8.05895	-4.00859	4.02512	3.42001	2.03
8403	JD	1984	Spring	80	60	Anchovy	18.17	12.814	3.03924	17.7721	15.4831	12.9306	2.39996	3.0653	2.54338	8.34
8403	JD	1984	Spring	80	60	Anchovy	19	12.3505	1.81313	17.7861	15.7787	12.3595	4.74132	2.65699	2.38383	10.78
8403	JD	1984	Spring	80	60	Anchovy	20.5	12.8286	4.04352	18.5151	17.0665	14.9133	6.21109	2.52701	2.3254	11.85
8403	JD	1984	Spring	83.3	42	Anchovy	20.67	11.8878	3.67856	18.2282	16.6029	12.3749	0.69244	3.44488	2.84071	5.17
8403	JD	1984	Spring	83.3	55	Anchovy	18.17	11.2245	4.23946	17.9485	18.163	16.147	2.83487	3.01993	2.83123	5.25
8403	JD	1984	Spring	83.3	70	Anchovy	18.83	12.2837	4.35614	17.9721	15.1214	13.471	4.45892	2.73915	2.21759	14.09
8403	JD	1984	Spring	83.3	70	Anchovy	20.17	12.2919	3.32401	14.9584	14.5542	11.4035	0.742202	2.86248	2.52538	8.59
8403	JD	1984	Spring	86.7	45	Anchovy	19.17	11.4666	4.46812	20.2668	16.8723	13.148	1.54959	3.65215	2.78342	5.67
8403	JD	1984	Spring	86.7	50	Anchovy	20.17	11.8327	4.73289	18.1273	16.8557	15.9447	-0.380693	3.61544	2.98251	4.11
8403	JD	1984	Spring	86.7	55	Anchovy	21.33	10.883	2.09295	15.5441	12.2239	11.2351	4.31669	2.33814	1.90389	23.34
8403	JD	1984	Spring	93.3	70	Anchovy	19.5	11.5027	4.50195	16.6967	14.442	10.6041	0.685839	3.17735	2.47185	9.36
8605	JD	1986	Spring	76.7	70	Anchovy	22.33	12.4967	5.25986	21.796	19.5175	17.1603	8.44497	2.71071	2.4205	10.16
8605	JD	1986	Spring	80	51	Anchovy	22.33	12.43	3.94598	18.958	18.6806	14.9869	4.6715	2.87483	2.71459	6.33
8605	JD	1986	Spring	83.3	51	Anchovy	19.83	12.0732	4.6469	18.2121	16.6408	13.1773	3.38978	2.96883	2.51618	8.71
8605	JD	1986	Spring	83.3	51	Anchovy	18.5	11.7695	3.84286	16.964	14.7458	13.473	4.88488	2.48756	2.13393	16.12
8605	JD	1986	Spring	86.7	33	Anchovy	20	12.0943	4.20886	17.5129	16.5891	11.5929	-0.642517	3.55358	2.93534	4.44
8605	JD	1986	Spring	86.7	45	Anchovy	18.5	12.2664	3.67897	17.7334	16.4195	12.9019	3.01309	2.95093	2.56621	8.04
8605	JD	1986	Spring	86.7	55	Anchovy	19.17	12.7353	3.07413	18.2141	14.9908	11.7553	2.47621	3.12946	2.45983	9.54
8605	JD	1986	Spring	86.7	55	Anchovy	18.83	12.3583	4.40575	16.6578	13.7848	13.0971	-0.305411	3.34442	2.53062	8.51
8605	JD	1986	Spring	86.7	60	Anchovy	18.33	12.0924	4.68252	17.1935	13.6422	11.3365	2.54329	2.93864	2.17487	15.09
8605	JD	1986	Spring	90	53	Anchovy	18.33	11.9631	3.26227	17.3001	15.8067	13.3892	2.24392	3.00986	2.59048	7.73
8605	JD	1986	Spring	93.3	35	Anchovy	18.5	11.1295	3.25	17.37	17.14	14.54	3.13	2.86667	2.68595	6.63
8605	JD	1986	Spring	93.3	70	Anchovy	20	11.7135	2.56386	17.4865	14.716	11.9323	1.91677	3.09996	2.5019	8.92
8703	JD	1987	Spring	76.7	51	Anchovy	18.67	10.5463	2.15732	17.8137	15.7012	10.7008	-1.71346	3.79423	3.03106	3.8
8703	JD	1987	Spring	81.8	46.9	Anchovy	19.83	11.8289	2.81594	18.0005	17.7735	15.9603	4.79837	2.68459	2.63868	7.15
8703	JD	1987	Spring	86.7	100	Anchovy	18.83	12.5687	-1.60492	13.3345	13.3944	8.26192	-2.18851	3.09176	2.87365	4.9
8703	JD	1987	Spring	90	70	Anchovy	20	13.4667	3.39512	18.9534	17.4827	10.9892	1.23137	3.47755	2.90373	4.67
8703	JD	1987	Spring	90	80	Anchovy	18.83	13.4219	5.81646	19.4172	19.9705	14.1965	3.37043	3.18364	2.92497	4.51
8703	JD	1987	Spring	76.7	51	Anchovy	20.67	12.336	3.57018	20.0933	17.5846	16.1964	5.7128	2.89132	2.51076	8.79
8705	JD	1987	Spring	83.3	60	Anchovy	19.67	11.6596	2.68811	16.2541	15.4902	10.1059	0.73499	3.09106	2.68192	6.67
8705	JD	1987	Spring	83.3	60	Anchovy	19.33	11.7401	3.39704	17.6374	15.9645	13.2121	-0.221004	3.50147	2.87277	4.91
8705	JD	1987	Spring	86.7	45	Anchovy	18	11.5318	4.17693	19.2435	18.2393	13.8153	3.25996	3.17254	2.78609	5.64
8705	JD	1987	Spring	90	70	Anchovy	20.83	13.6617	5.09918	17.7887	16.7854	9.43761	0.469493	3.40687	2.77118	5.78
8703	JD	1987	Spring	76.7	51	Anchovy	18.33	12.7476	2.81667	18.8433	18.8545	13.7661	4.18305	2.9404	2.82905	5.27
8705	JD	1987	Spring	90	70	Anchovy	19.17	11.4759	2.5037	19.2737	17.4549	14.8219	3.12997	3.20065	2.79613	5.55
8705	JD	1987	Spring	90	70	Anchovy	18.83	13.5802	2.195	17.533	16.0422	7.97957	-4.44074	4.22347	3.32752	2.36
8705	JD	1987	Spring	93.3	55	Anchovy	20	12.9297	7.83	18.78	16.75	9.95	-0.66	3.77895	2.77173	5.78
8705	JD	1987	Spring	93.3	70	Anchovy	20	12.0659	5.35254	18.246	19.4941	15.0191	3.15382	3.01617	2.90359	4.67
8801	JD	1988	Winter	76.7	60	Anchovy	19	12.3707	1.09475	16.3147	14.2722	13.0197	1.83912	2.90799	2.52409	8.6
8801	JD	1988	Winter	83.3	70	Anchovy	18.17	9.55201	1.03394	16.0077	12.6113	9.2585	-1.92693	3.51484	2.66199	6.89
8801	JD	1988	Winter	83.3	80	Anchovy	20.17	8.82528	0.229917	16.5596	16.1468	13.1657	-0.655761	3.38867	3.08723	3.48
8801	JD	1988	Winter	76.7	60	Anchovy	18.83	10.1446	2.14532	15.6486	14.4661	13.3974	2.20204	2.72747	2.45256	9.65
8801	JD	1988	Winter	86.7	55	Anchovy	18.33	10.8915	3.31803	14.5486	16.4368	13.1432	1.61786	2.63697	2.69428	6.54
8801	JD	1988	Winter	86.7	80	Anchovy	19	10.6333	2.28322	17.4202	14.5482	13.629	-3.01023	3.9527	3.04754	3.7
8801	JD	1988	Winter	90	45	Anchovy	19.33	9.78602	0.666976	16.0318	16.5687	13.5271	1.06114	2.99485	2.93213	4.46
8801	JD	1988	Winter	90	45	Anchovy	20	10.506	1.27257	17.1435	14.4181	8.13187	-1.04521	3.55942	2.79208	5.59
8801	JD	1988	Winter	90	70	Anchovy	21.17	11.9114	3.08385	18.7257	16.5513	13.6331	1.33181	3.41998	2.81906	5.35
8801	JD	1988	Winter	76.7	60	Anchovy	20.83	10.3385	0.31441	15.8005	13.6292	12.1252	3.32677	2.5568	2.29964	12.35
8801	JD	1988	Winter	83.3	70	Anchovy	19.83	10.4025	3.40079	17.8428	20.3529	15.088	2.15485	3.12069	3.21717	2.82
8901	JD	1989	Winter	76.7	55	Anchovy	19.67	12.2189	1.78856	17.912	15.3227	12.1759	1.98609	3.16245	2.62223	7.35
8901	JD	1989	Winter	76.7	55	Anchovy	18.17	9.89343	2.06071	17.7253	17.3839	9.68265	1.16819	3.27318	2.92977	4.48
8901	JD	1989	Winter	76.7	49	Anchovy	18.67	11.0755	-4.61722	11.2519	12.9595	8.80969	-1.82157	2.66202	2.90656	4.65
8901	JD	1989	Winter	81.1	46.9	Anchovy	18.67	10.7832	1.05002	17.1728	15.3949	12.0333	0.733744	3.25246	2.79146	5.59
8901	JD	1989	Winter	83.3	42	Anchovy	19	10.1044	-3.5	13.39	10.24	8.39	-1.87	3.04561	2.52573	8.58
8901	JD	1989	Winter	76.7	49	Anchovy	21.83	11.307	1.16022	16.7295	13.626	10.8337	2.2501	2.90866	2.36887	11.04
8901	JD	1989	Winter	83.3	42	Anchovy	18.83	10.0764	3.08502	17.7026	19.3845	13.8044	1.17043	3.26881	3.19373	2.93
8901	JD	1989	Winter	83.3	51	Anchovy	19.5	9.64432	0.786401	14.4151	13.6816	10.3522	0.942039	2.73212	2.49615	9
8901	JD	1989	Winter	83.3	55	Anchovy	20.5	9.1877	0.884469	15.2018	12.9343	9.95674	2.19843	2.64971	2.2642	13.07
8901	JD	1989	Winter	83.3	55	Anchovy	18	8.88117	-2.67797	12.5989	16.085	9.0146	-3.70519	3.22878	3.44216	1.96
8901	JD	1989	Winter	76.7	49	Anchovy	20.5	10.9021	-5.55888	16.7005	14.7242	11.3854	2.09031	2.93161	2.87586	4.88
9003	JD	1990	Spring	76.7	55	Anchovy	20.17	12.0166	0.975945	17.4086	14.8776	9.52381	0.387268	3.35461	2.73493	6.13
9004	JD	1990	Spring	80	51	Anchovy	19.33	13.0923	4.25083	18.3429	18.7173	12.6833	5.27802	2.6605	2.5988	7.63
9004	JD	1990	Spring	90	45	Anchovy	20.17	13.3418	4.03	20.39	20.5	16.71	4.98	3.07193	2.95837	4.28
9004	JD	1990	Spring	90	45	Anchovy	19.5	12.7424	4.30154	18.3398	18.6732	13.1303	-0.277662	3.63463	3.19591	2.92
9004	JD	1990	Spring	93.3	30	Anchovy	21.17	12.7485	3.35297	18.6181	16.541	13.8571	3.24912	3.06474	2.59866	7.63
9004	JD	1990	Spring	93.3	40	Anchovy	21.67	13.661	-2.85526	15.1613	17.2051	13.716	1.7738	2.7171	3.10614	3.37
9003	JD	1990	Spring	80	60	Anchovy	20	12.1147	3.55732	17.7884	17.8003	7.63823	-2.3639	3.90391	3.26325	2.62
9003	JD	1990	Spring	81.8	46.9	Anchovy	18.33	13.707	0.719789	17.0688	16.9246	14.0979	5.95676	2.31791	2.47034	9.38
9003	JD	1990	Spring	76.7	60	Anchovy	18.5	12.7664	4.1219	18.5018	17.9093	15.3307	1.93449	3.27497	2.89832	4.71
9003	JD	1990	Spring	83.3	55	Anchovy	19.5	11.799	5.04673	18.32	18.25	13.32	1.32	3.35088	2.93287	4.46
9003	JD	1990	Spring	76.7	70	Anchovy	19	12.3921	4.04902	17.5234	15.5727	11.734	1.23425	3.22617	2.61025	7.49
9003	JD	1990	Spring	86.7	35	Anchovy	18.67	13.513	2.82602	16.2851	14.8015	7.41798	-1.21481	3.43858	2.75996	5.89
9003	JD	1990	Spring	90	53	Anchovy	19.83	12.161	3.52521	18.6192	15.1168	13.8944	3.47103	3.026	2.38062	10.84
9003	JD	1990	Spring	90	60	Anchovy	19.17	13.8391	4.34057	19.7333	17.1182	14.2103	2.05851	3.46926	2.7735	5.76
9003	JD	1990	Spring	93.3	55	Anchovy	19.67	11.9351	2.54281	14.916	15.0289	12.1532	2.82975	2.48881	2.41097	10.32
9003	JD	1990	Spring	93.3	60	Anchovy	20	11.9448	4.09411	17.656	17.8664	13.51	2.28853	3.06447	2.81932	5.35
9003	JD	1990	Spring	93.3	70	Anchovy	21	13.1218	2.19101	17.3201	13.4654	10.7265	1.60956	3.12466	2.37209	10.99
9004	JD	1990	Spring	80	51	Anchovy	22	13.0143	2.37702	19.9307	15.4711	11.5504	2.40758	3.44266	2.58731	7.77
9103	JD	1991	Spring	83.3	55	Anchovy	19.17	12.7478	3.26732	19.7084	18.1418	15.595	1.38151	3.58367	3.05255	3.68
9103	JD	1991	Spring	83.3	55	Anchovy	18.67	13.2378	3.43991	18.769	17.9077	14.6716	1.59301	3.38175	2.96448	4.23
9103	JD	1991	Spring	80	55	Anchovy	18.33	12.5016	2.17981	17.5166	18.2781	12.8139	2.63173	2.97981	2.92141	4.54
9204	JD	1992	Spring	93.3	40	Anchovy	19.33	11.2315	2.2735	17.2426	15.2748	14.8701	0.189007	3.36027	2.81169	5.42
9204	JD	1992	Spring	93.3	60	Anchovy	18.33	10.3248	2.19592	16.1358	18.7593	12.2655	1.51519	2.93344	3.07653	3.54
9204	JD	1992	Spring	93.3	60	Anchovy	19	10.6716	3.22089	16.7594	14.1117	13.2562	3.2209	2.7436	2.25626	13.24
9204	JD	1992	Spring	93.3	60	Anchovy	20.17	10.4592	1.88737	16.7538	17.0069	11.5503	0.283401	3.25797	2.99566	4.03
9204	JD	1992	Spring	76.7	90	Anchovy	18.5	11.9546	3.54724	19.6452	17.7197	16.4893	4.69312	2.9916	2.63701	7.17
9204	JD	1992	Spring	80	70	Anchovy	22.5	13.6825	4.03287	19.7599	20.218	15.3512	3.07898	3.29489	3.09924	3.41
9204	JD	1992	Spring	86.7	50	Anchovy	18.17	12.3763	3.95496	17.0134	15.7691	11.3112	0.271495	3.3056	2.73148	6.16
9204	JD	1992	Spring	86.7	55	Anchovy	18	12.4361	4.34628	17.5377	16.944	13.8188	1.6852	3.14956	2.75367	5.95
9304	JD	1993	Spring	80	55	Anchovy	19.33	13.695	3.04957	15.7413	17.6814	14.0459	2.42231	2.70509	2.81288	5.41
9304	JD	1993	Spring	80	55	Anchovy	22.17	14.361	2.17108	15.973	16.5666	11.0563	-0.205087	3.20668	2.95863	4.27
9304	JD	1993	Spring	80	55	Anchovy	18.17	12.1246	3.41126	17.2448	15.3641	12.3977	1.93374	3.05457	2.54458	8.32
9304	JD	1993	Spring	86.7	50	Anchovy	18	12.4484	4.47332	17.6775	16.7126	15.7312	5.38085	2.52573	2.34586	11.46
9304	JD	1993	Spring	86.7	60	Anchovy	22.33	13.4887	4.89799	19.7506	19.1922	16.4066	3.91148	3.14721	2.84576	5.13
9304	JD	1993	Spring	93.3	28	Anchovy	20.33	13.142	3.16024	18.6475	19.5334	18.1974	5.8673	2.61055	2.77499	5.74
9304	JD	1993	Spring	93.3	28	Anchovy	21.33	10.8455	6.84965	19.9574	20.6984	18.5218	7.38301	2.57445	2.60049	7.61
9401	JD	1994	Winter	80	70	Anchovy	18.67	12.738	4.99884	19.3665	18.8658	15.485	3.08395	3.22502	2.86947	4.93
9401	JD	1994	Winter	83.3	60	Anchovy	20.17	12.8258	4.56605	19.189	16.3992	14.2444	2.83635	3.23731	2.57688	7.9
9401	JD	1994	Winter	83.3	70	Anchovy	19.33	13.1765	5.72542	20.7366	18.8237	17.9423	9.84295	2.27958	2.15065	15.69
9401	JD	1994	Winter	83.3	70	Anchovy	18.33	12.4973	3.71562	18.931	15.13	12.1882	-1.43652	3.94167	2.88398	4.82
9401	JD	1994	Winter	80	55	Anchovy	19.17	13.0524	0.54247	18.6106	15.9338	12.397	-0.332534	3.69178	3.02823	3.82
9604	JD	1996	Spring	76.7	49	Anchovy	21.5	12.2221	3.71358	19.6185	18.5419	17.7734	4.40904	3.03674	2.78337	5.67
9604	JD	1996	Spring	93.3	40	Anchovy	20.5	12.5759	1.56968	14.9511	15.5846	14.6169	1.95576	2.64831	2.66042	6.91
9604	JD	1996	Spring	80	51	Anchovy	18.5	11.1225	2.93	16.71	16.77	14.25	2.11	2.92982	2.75042	5.98
9604	JD	1996	Spring	83.3	70	Anchovy	22.5	11.7392	2.48027	17.7703	15.4162	13.5294	1.68208	3.19091	2.64833	7.04
9604	JD	1996	Spring	86.7	45	Anchovy	19	12.2624	5.76558	19.2774	15.0655	15.0107	1.82626	3.43002	2.46269	9.5
9604	JD	1996	Spring	86.7	45	Anchovy	19.33	12.6546	0.19	14.64	14.03	8.14	-0.31	2.99123	2.68056	6.69
9604	JD	1996	Spring	86.7	45	Anchovy	19.17	12.751	3.56247	17.4171	16.4241	15.4	4.15857	2.69447	2.4779	9.27
9604	JD	1996	Spring	86.7	45	Anchovy	18.5	12.8449	4.77938	17.3434	15.6895	11.6533	2.91279	2.90011	2.40379	10.44
9804	JD	1998	Spring	93.3	28	Anchovy	19.17	12.3887	4.10954	18.6362	17.9715	12.461	0.406049	3.56669	3.03558	3.78
9804	JD	1998	Spring	93.3	28	Anchovy	18.33	13.2529	2.72747	16.6714	16.3551	14.4728	2.34379	2.88204	2.68368	6.65
9804	JD	1998	Spring	83.3	55	Anchovy	20.67	12.2588	3.10425	16.5614	16.1396	12.9517	2.47781	2.83923	2.60012	7.61
9804	JD	1998	Spring	90	28	Anchovy	18.67	13.8093	6.31798	19.9033	19.8203	16.5034	5.60267	2.8773	2.67705	6.73
504	NH	2005	Spring	93.3	35	Anchovy	19.17	12.4716	4.88239	17.7034	19.059	17.4314	6.18537	2.38913	2.56781	8.02
504	NH	2005	Spring	93.3	35	Anchovy	21	12.2257	1.60945	15.6388	14.1467	11.2839	2.58677	2.65824	2.36802	11.06
504	NH	2005	Spring	86.7	35	Anchovy	19.17	13.2159	4.13	17.55	15.39	13.65	2.71	2.97193	2.44907	9.71
504	NH	2005	Spring	86.7	35	Anchovy	19.83	13.2888	3.70064	19.5255	18.5502	17.7513	1.60427	3.5125	3.08611	3.48
504	NH	2005	Spring	93.3	40	Anchovy	20.83	13.3331	6.37478	18.379	17.3783	15.0735	4.47135	2.80837	2.43624	9.91
504	NH	2005	Spring	90	37	Anchovy	20.83	12.9049	5.62	18.8	18.33	16.22	4.62	2.85614	2.604	7.56
504	NH	2005	Spring	90	37	Anchovy	18	12.8622	5.41683	18.5752	17.8807	13.9858	3.40706	3.0295	2.65336	6.99
8104	PN	1981	Spring	83.3	60	Anchovy	19.17	12.0238	5.88172	19.2412	21.2026	16.8211	5.4817	2.78238	2.88724	4.8
8104	PN	1981	Spring	80	55	Anchovy	18.17	12.0966	2.01423	18.6627	18.3135	14.1394	-5.37545	4.58564	3.83274	1.05
8104	PN	1981	Spring	86.7	50	Anchovy	21.83	11.7326	4.91764	18.6805	16.4074	15.8865	8.78909	2.10375	1.93242	22.3
8104	PN	1981	Spring	80	60	Anchovy	20.33	12.7321	5.62417	18.6921	16.4936	12.2209	0.710294	3.52312	2.73091	6.17
8104	PN	1981	Spring	80	60	Anchovy	18.33	12.6116	5.85323	19.3704	15.3022	16.0692	3.91672	3.07959	2.27909	12.76
8104	PN	1981	Spring	80	60	Anchovy	20.5	12.9169	4.53982	19.8022	17.0807	16.8162	6.15579	2.76252	2.35226	11.34
7503	JD	1975	Spring	81.5	46	Anchovy	19.17	12.2432	0.11	9.33	13.21	6.87	-5.76	3.01579	3.07164	3.56
7503	JD	1975	Spring	83.3	43	Anchovy	18.33	11.9079	2.5844	15.9387	16.3886	13.36	0.417498	3.09145	2.87763	4.87
7503	JD	1975	Spring	83.3	50	Anchovy	18.67	11.4305	3.33128	16.2627	15.0642	14.0635	3.31976	2.63911	2.36794	11.06
7503	JD	1975	Spring	86.7	32.5	Anchovy	22.33	12.7352	6.77694	19.8097	17.307	14.5544	1.55161	3.57159	2.73548	6.12
7503	JD	1975	Spring	86.7	32.5	Anchovy	18.33	12.8718	3.12803	15.0869	14.2954	11.4517	0.910419	2.85552	2.48586	9.15
7503	JD	1975	Spring	86.7	32.7	Anchovy	18.5	12.6053	4.78547	18.0991	17.29	14.3132	4.29933	2.78944	2.50933	8.81
7503	JD	1975	Spring	86.7	32.7	Anchovy	20	12.3399	5.42864	16.9423	17.9906	16.2114	5.36222	2.40002	2.4622	9.5
7503	JD	1975	Spring	86.7	35	Anchovy	21	12.5378	5.90472	19.1959	23.347	15.8508	5.87701	2.70507	3.10974	3.35
7503	JD	1975	Spring	80	60	Anchovy	21.67	12.3947	3.24191	17.9543	13.681	13.006	0.0955638	3.50154	2.5502	8.25
7803	JD	1978	Spring	86.7	33	Anchovy	19.5	11.1057	3.93614	17.2832	15.3711	13.5898	2.61818	2.94124	2.46163	9.51
7804	JD	1978	Spring	76.7	48	Anchovy	18.5	12.282	4.63525	20.5596	17.2023	17.6982	8.30885	2.51767	2.15377	15.61
7804	JD	1978	Spring	76.7	48	Anchovy	19.67	11.8016	5.24599	18.7595	16.4653	17.8168	9.25584	2.03573	1.89998	23.49
7804	JD	1978	Spring	83.3	55	Anchovy	20.17	13.1523	7.48847	21.8214	21.7082	21.3623	5.01206	3.31743	3.02089	3.87
7804	JD	1978	Spring	83.3	55	Anchovy	19.83	12.096	3.94311	18.9043	16.9481	15.9655	8.14009	2.25689	2.12659	16.31
6004	HO	1960	Spring	90	37	Anchovy	20.67	13.3786	2.6093	18.7765	16.4188	13.5071	2.63507	3.20025	2.68416	6.65
6004	HO	1960	Spring	90	37	Anchovy	19.67	13.3677	4.24466	14.3282	12.8357	10.0032	0.128679	2.85957	2.29287	12.48
6005	OR	1960	Spring	90	65	Anchovy	18.83	11.9459	5.4284	18.9345	22.0955	14.6096	5.45413	2.7334	2.99567	4.03
6005	OR	1960	Spring	90	65	Anchovy	18.33	12.157	2.5998	17.8165	15.6234	15.8577	2.19796	3.10852	2.64547	7.08
6005	OR	1960	Spring	93.3	60	Anchovy	22	10.2031	0.820302	7.41685	14.5493	7.00087	-2.90474	2.17923	2.8765	4.88
6005	OR	1960	Spring	93.3	60	Anchovy	19	10.0413	0.706628	13.6198	13.455	9.24218	-0.790938	2.89662	2.63123	7.24
6005	OR	1960	Spring	93.3	60	Anchovy	18	9.6042	3.54094	15.5795	15.5355	10.9953	2.73413	2.62199	2.43115	9.99
6005	OR	1960	Spring	93.3	60	Anchovy	20	9.72764	-1.94	11.83	13.06	8.85	-0.89	2.6	2.69284	6.56
6005	OR	1960	Spring	93.3	60	Anchovy	18.5	10.6567	4.17391	17.0363	15.6723	13.4727	3.48885	2.74517	2.38984	10.68
6005	OR	1960	Spring	93.3	85	Anchovy	19.67	12.6336	4.86999	17.3923	15.8308	9.86745	-2.45052	3.84962	2.97323	4.18
6005	OR	1960	Spring	93.3	85	Anchovy	18.17	12.9	4.69228	16.2858	13.4542	15.3869	0.711108	3.10083	2.38852	10.7
6304	AX	1963	Spring	90	65	Anchovy	19	13.6653	-0.579242	17.4576	19.2014	14.0281	5.33969	2.49438	2.90449	4.66
6304	AX	1963	Spring	86.7	33	Anchovy	19.67	13.6086	5.46148	20.6711	20.0087	17.2773	4.8566	3.1429	2.8469	5.12
6304	BD	1963	Spring	93.3	80	Anchovy	19.33	13.4163	6.36224	17.9435	15.4762	12.9375	2.85924	3.01478	2.32764	11.8
6304	BD	1963	Spring	93.3	80	Anchovy	19.67	13.9577	0.28	11.05	15	11.85	3.36	1.71754	2.40415	10.44
6304	AX	1963	Spring	80	100	Anchovy	21.67	14.3991	5.93809	20.3889	17.3943	16.061	5.35972	3.00512	2.40688	10.39
6304	AX	1963	Spring	90	37	Anchovy	20.67	13.4839	6.02282	19.9768	18.305	14.8506	5.16461	2.96705	2.52039	8.65
6304	AX	1963	Spring	90	37	Anchovy	19.17	13.5799	5.65988	17.5523	19.5845	18.4439	7.20516	2.1837	2.49844	8.97
6401	AX	1964	Winter	80.8	54	Anchovy	18.83	12.6276	2.9361	18.2234	16.1446	13.7089	2.12984	3.19185	2.68105	6.68
6401	BD	1964	Winter	93.3	26.5	Anchovy	21	13.7489	6.39734	20.8562	19.8642	15.3183	5.48013	3.06598	2.68997	6.59
6401	BD	1964	Winter	93.3	26.5	Anchovy	19.67	12.9605	3.87832	20.0162	16.6457	13.2833	5.30153	2.94995	2.37695	10.9
6401	BD	1964	Winter	93.3	26.5	Anchovy	21.5	13.3106	5.46071	18.8836	16.8989	13.1661	0.761482	3.54774	2.80196	5.5
6401	BD	1964	Winter	93.3	28	Anchovy	19.17	12.7508	2.27605	17.6513	17.5323	14.6163	3.57154	2.83856	2.74381	6.04
6401	BD	1964	Winter	93.3	28	Anchovy	20	12.9488	3.94389	17.8753	17.4622	15.4841	4.64041	2.69032	2.54993	8.25
6401	BD	1964	Winter	93.3	28	Anchovy	18.83	13.1505	-1.54	11.2415	14.7492	8.46042	-8.0694	3.7563	3.65411	1.4
6401	BD	1964	Winter	93.3	28	Anchovy	20.33	13.1237	3.82061	19.0275	23.1756	16.0558	6.27413	2.60585	3.15009	3.14
6401	BD	1964	Winter	93.3	28	Anchovy	18.17	13.2659	3.29512	17.7791	17.7334	14.0626	3.34783	2.90022	2.73718	6.11
6404	AX	1964	Spring	80	80	Anchovy	18.83	12.5258	3.2438	16.6446	15.7614	13.9964	1.55266	3.01613	2.6587	6.93
6404	AX	1964	Spring	86.7	80	Anchovy	18.83	11.3969	5.48	19.5	16.3	18.29	10	2.03509	1.80336	27.44
6404	AX	1964	Spring	90	70	Anchovy	18.33	10.9896	5.35737	19.7907	16.3777	18.2588	9.96788	2.09172	1.82696	26.42
6404	AX	1964	Spring	93.3	35	Anchovy	20.17	13.153	5.63129	19.7089	20.9929	17.5135	5.12541	2.92693	2.927	4.5
6404	AX	1964	Spring	93.3	35	Anchovy	22.83	12.8764	3.94	17.49	15.7077	12.778	2.41478	3.0132	2.51948	8.67
6401	AX	1964	Winter	81.5	50.4	Anchovy	18.33	12.1455	3.69789	16.6067	16.5662	14.2156	2.69913	2.80835	2.6195	7.38
6404	AX	1964	Spring	93.3	35	Anchovy	21	12.4719	4.99679	18.2868	16.4342	14.8896	6.07799	2.51032	2.20543	14.37
6404	AX	1964	Spring	93.3	35	Anchovy	18	12.887	5.16553	18.2792	16.5245	14.2302	4.65512	2.75861	2.35331	11.33
6902	AX	1969	Winter	80	51	Anchovy	22.67	11.8156	0.931404	15.8395	13.2671	8.08489	-4.5557	3.94652	3.01831	3.88
6902	AX	1969	Winter	80	51	Anchovy	18.17	11.7341	4.89344	18.0109	14.0505	14.3574	5.99613	2.47627	1.89719	23.6
6902	AX	1969	Winter	83.3	51	Anchovy	19.17	12.1844	4.45504	18.8034	19.7633	16.6897	4.76967	2.83048	2.84014	5.17
6902	JD	1969	Winter	93.3	27	Anchovy	19.67	12.5057	2.06161	15.0548	16.1603	12.5966	2.85227	2.50922	2.58849	7.76
6902	JD	1969	Winter	93.3	27	Anchovy	19.33	12.5634	4.5245	16.7963	13.274	10.8003	1.80683	2.99816	2.20134	14.46
6902	AX	1969	Winter	80	51	Anchovy	18	11.9848	4.61259	18.504	17.0144	15.2234	4.01249	2.91079	2.53108	8.51
6902	AX	1969	Winter	80	51	Anchovy	19.17	11.64	3.83033	17.3861	15.513	15.0046	4.30879	2.66268	2.32347	11.88
6401	AX	1964	Winter	81.5	46.1	Anchovy	18	12.4192
6401	BD	1964	Winter	93.3	26.5	Anchovy	18	12.9958
6404	AX	1964	Spring	93.3	35	Anchovy	19.67	13.0569
6902	AX	1969	Winter	80	51	Anchovy	19.5	12.0798
7503	JD	1975	Spring	86.7	32.5	Anchovy	20	12.8419
8801	JD	1988	Winter	86.7	45	Anchovy	21.67	11.4985
8901	JD	1989	Winter	83.3	42	Anchovy	18.17	9.97353
9804	JD	1998	Spring	80	51	Anchovy	18.33	12.2827

## Sheet: Fig. 3a,3b raw data
Cruise	Ship_code	Year	Month	Line	Station	Zooplankton_biovol_cm3_1000m-3
196003	HO	1960	3	76.7	50	838
196003	HO	1960	3	76.7	55	147
196003	HO	1960	3	76.7	60	98
196003	HO	1960	3	76.7	70	127
196003	HO	1960	3	80	52	194
196003	HO	1960	3	80	55	72
196003	HO	1960	3	80	60	65
196003	HO	1960	3	80	80	202
196003	HO	1960	3	80	90	82
196003	HO	1960	3	81.8	47	124
196003	HO	1960	3	83.3	40	136
196003	HO	1960	3	83.3	43	203
196003	HO	1960	3	83.3	51	388
196003	HO	1960	3	83.3	60	165
196003	HO	1960	3	83.3	70	116
196003	HO	1960	3	83.3	80	103
196003	HO	1960	3	86.7	35	272
196003	HO	1960	3	86.7	40	73
196003	HO	1960	3	86.7	45	164
196003	HO	1960	3	86.7	50	93
196003	HO	1960	3	86.7	55	130
196003	HO	1960	3	86.7	60	116
196003	HO	1960	3	86.7	70	97
196003	HO	1960	3	86.7	80	56
196003	HO	1960	3	90	100	487
196003	HO	1960	3	90	28	184
196003	HO	1960	3	90	32	373
196003	HO	1960	3	90	37	117
196003	HO	1960	3	90	45	71
196003	HO	1960	3	90	50	74
196003	HO	1960	3	90	55	201
196003	HO	1960	3	90	60	79
196003	HO	1960	3	90	70	672
196003	HO	1960	3	90	80	131
196003	HO	1960	3	90	90	218
196003	HO	1960	3	93.3	100	37
196003	HO	1960	3	93.3	28	158
196003	HO	1960	3	93.3	30	125
196003	HO	1960	3	93.3	35	139
196003	HO	1960	3	93.3	40	150
196003	HO	1960	3	93.3	45	108
196003	HO	1960	3	93.3	55	997
196003	HO	1960	3	93.3	60	216
196003	HO	1960	3	93.3	70	886
196003	HO	1960	3	93.3	80	872
196003	HO	1960	3	93.3	90	193
196004	HO	1960	4	76.7	51	332
196004	HO	1960	4	76.7	55	90
196004	HO	1960	4	76.7	65	281
196004	HO	1960	4	76.7	70	39
196004	HO	1960	4	76.7	80	44
196004	HO	1960	4	76.7	90	67
196004	HO	1960	4	80	52	167
196004	HO	1960	4	80	53	83
196004	HO	1960	4	80	55	486
196004	HO	1960	4	80	60	257
196004	HO	1960	4	80	65	171
196004	HO	1960	4	80	70	461
196004	HO	1960	4	80	75	65
196004	HO	1960	4	80	80	54
196004	HO	1960	4	80	85	54
196004	HO	1960	4	80	90	47
196004	HO	1960	4	81.8	47	336
196004	HO	1960	4	83.3	40	253
196004	HO	1960	4	83.3	43	441
196004	HO	1960	4	83.3	51	159
196004	HO	1960	4	83.3	55	102
196004	HO	1960	4	83.3	60	195
196004	HO	1960	4	83.3	65	227
196004	HO	1960	4	83.3	70	321
196004	HO	1960	4	83.3	75	170
196004	HO	1960	4	83.3	80	73
196004	HO	1960	4	83.3	85	106
196004	HO	1960	4	83.3	90	73
196004	HO	1960	4	86.7	35	467
196004	HO	1960	4	86.7	40	73
196004	HO	1960	4	86.7	45	96
196004	HO	1960	4	86.7	50	443
196004	HO	1960	4	86.7	55	931
196004	HO	1960	4	86.7	60	106
196004	HO	1960	4	86.7	65	175
196004	HO	1960	4	86.7	70	78
196004	HO	1960	4	86.7	75	123
196004	HO	1960	4	86.7	80	37
196004	HO	1960	4	86.7	85	84
196004	HO	1960	4	86.7	90	33
196004	HO	1960	4	90	100	66
196004	HO	1960	4	90	28	112
196004	HO	1960	4	90	32	139
196004	HO	1960	4	90	37	132
196004	HO	1960	4	90	45	36
196004	HO	1960	4	90	50	470
196004	HO	1960	4	90	55	92
196004	HO	1960	4	90	60	234
196004	HO	1960	4	90	65	699
196004	HO	1960	4	90	70	463
196004	HO	1960	4	90	75	319
196004	HO	1960	4	90	80	41
196004	HO	1960	4	90	85	102
196004	HO	1960	4	90	90	29
196004	HO	1960	4	90	95	40
196004	HS	1960	4	93.3	100	49
196004	HS	1960	4	93.3	28	46
196004	HS	1960	4	93.3	30	66
196004	HS	1960	4	93.3	35	98
196004	HS	1960	4	93.3	40	112
196004	HS	1960	4	93.3	45	270
196004	HS	1960	4	93.3	50	242
196004	HS	1960	4	93.3	55	396
196004	HS	1960	4	93.3	60	178
196004	HS	1960	4	93.3	65	261
196004	HS	1960	4	93.3	70	565
196004	HS	1960	4	93.3	75	533
196004	HS	1960	4	93.3	80	256
196004	HS	1960	4	93.3	85	296
196004	HS	1960	4	93.3	90	64
196004	HS	1960	4	93.3	95	105
196005	OR	1960	5	76.7	50	147
196005	OR	1960	5	76.7	55	408
196005	OR	1960	5	81.8	47	30
196005	OR	1960	5	83.3	40	63
196005	OR	1960	5	83.3	43	105
196005	OR	1960	5	83.3	51	348
196005	OR	1960	5	83.3	55	354
196005	OR	1960	5	83.3	60	1223
196005	OR	1960	5	86.7	35	109
196005	OR	1960	5	86.7	40	216
196005	OR	1960	5	86.7	45	209
196005	OR	1960	5	86.7	50	689
196005	OR	1960	5	86.7	55	147
196005	OR	1960	5	86.7	60	176
196005	OR	1960	5	90	100	45
196005	OR	1960	5	90	28	85
196005	OR	1960	5	90	37	131
196005	OR	1960	5	90	45	155
196005	OR	1960	5	90	50	274
196005	OR	1960	5	90	55	371
196005	OR	1960	5	90	60	282
196005	OR	1960	5	90	65	1158
196005	OR	1960	5	90	70	3858
196005	OR	1960	5	90	75	1028
196005	OR	1960	5	90	80	871
196005	OR	1960	5	90	85	628
196005	OR	1960	5	90	90	94
196005	OR	1960	5	90	95	75
196005	OR	1960	5	93.3	100	99
196005	OR	1960	5	93.3	28	167
196005	OR	1960	5	93.3	30	128
196005	OR	1960	5	93.3	35	535
196005	OR	1960	5	93.3	40	502
196005	OR	1960	5	93.3	45	582
196005	OR	1960	5	93.3	50	386
196005	OR	1960	5	93.3	55	573
196005	OR	1960	5	93.3	60	296
196005	OR	1960	5	93.3	65	395
196005	OR	1960	5	93.3	70	2052
196005	OR	1960	5	93.3	75	2234
196005	OR	1960	5	93.3	80	1376
196005	OR	1960	5	93.3	85	127
196005	OR	1960	5	93.3	90	850
196005	OR	1960	5	93.3	95	408
196104	BD	1961	4	81.8	47	520
196104	BD	1961	4	83.3	40	452
196104	BD	1961	4	83.3	43	351
196104	BD	1961	4	83.3	51	517
196104	BD	1961	4	83.3	55	201
196104	BD	1961	4	83.3	60	576
196104	BD	1961	4	83.3	65	174
196104	BD	1961	4	83.3	70	154
196104	BD	1961	4	83.3	80	215
196104	BD	1961	4	83.3	90	58
196104	BD	1961	4	86.7	35	50
196104	BD	1961	4	86.7	40	136
196104	BD	1961	4	86.7	45	121
196104	BD	1961	4	86.7	50	107
196104	BD	1961	4	86.7	55	199
196104	BD	1961	4	86.7	60	204
196104	BD	1961	4	86.7	65	140
196104	BD	1961	4	86.7	70	122
196104	BD	1961	4	86.7	80	89
196104	BD	1961	4	86.7	90	92
196104	BD	1961	4	93.3	100	90
196104	BD	1961	4	93.3	28	111
196104	BD	1961	4	93.3	30	86
196104	BD	1961	4	93.3	35	44
196104	BD	1961	4	93.3	40	34
196104	BD	1961	4	93.3	45	76
196104	BD	1961	4	93.3	50	122
196104	BD	1961	4	93.3	55	77
196104	BD	1961	4	93.3	60	121
196104	BD	1961	4	93.3	65	120
196104	BD	1961	4	93.3	70	170
196104	BD	1961	4	93.3	80	106
196104	BD	1961	4	93.3	90	38
196104	HO	1961	4	76.7	51	159
196104	HO	1961	4	76.7	55	119
196104	HO	1961	4	76.7	57	244
196104	HO	1961	4	80	100	56
196104	HO	1961	4	80	120	36
196104	HO	1961	4	80	200	24
196104	HO	1961	4	80	52	261
196104	HO	1961	4	80	55	82
196104	HO	1961	4	80	60	163
196104	HO	1961	4	80	65	261
196104	HO	1961	4	80	70	134
196104	HO	1961	4	80	80	79
196104	HO	1961	4	80	90	51
196104	HO	1961	4	90	100	178
196104	HO	1961	4	90	120	20
196104	HO	1961	4	90	140	21
196104	HO	1961	4	90	160	29
196104	HO	1961	4	90	180	43
196104	HO	1961	4	90	200	36
196104	HO	1961	4	90	28	127
196104	HO	1961	4	90	32	103
196104	HO	1961	4	90	37	75
196104	HO	1961	4	90	45	99
196104	HO	1961	4	90	53	233
196104	HO	1961	4	90	60	235
196104	HO	1961	4	90	65	330
196104	HO	1961	4	90	70	191
196104	HO	1961	4	90	80	102
196104	HO	1961	4	90	90	112
196203	BD	1962	3	81.8	47	831
196203	BD	1962	3	83.3	40	41
196203	BD	1962	3	83.3	43	116
196203	BD	1962	3	83.3	51	141
196203	BD	1962	3	83.3	55	131
196203	BD	1962	3	83.3	60	376
196203	BD	1962	3	83.3	65	413
196203	BD	1962	3	83.3	70	419
196203	BD	1962	3	83.3	80	148
196203	BD	1962	3	83.3	90	234
196203	BD	1962	3	86.7	35	118
196203	BD	1962	3	86.7	40	98
196203	BD	1962	3	86.7	45	132
196203	BD	1962	3	86.7	50	67
196203	BD	1962	3	86.7	55	89
196203	BD	1962	3	86.7	60	140
196203	BD	1962	3	86.7	65	263
196203	BD	1962	3	86.7	70	490
196203	BD	1962	3	86.7	80	195
196203	BD	1962	3	86.7	90	64
196203	BD	1962	3	93.3	100	66
196203	BD	1962	3	93.3	28	271
196203	BD	1962	3	93.3	30	147
196203	BD	1962	3	93.3	35	106
196203	BD	1962	3	93.3	40	450
196203	BD	1962	3	93.3	45	362
196203	BD	1962	3	93.3	50	256
196203	BD	1962	3	93.3	55	214
196203	BD	1962	3	93.3	60	173
196203	BD	1962	3	93.3	65	107
196203	BD	1962	3	93.3	70	258
196203	BD	1962	3	93.3	80	143
196203	BD	1962	3	93.3	90	64
196203	HO	1962	3	76.7	51	156
196203	HO	1962	3	76.7	55	590
196203	HO	1962	3	76.7	57	204
196203	HO	1962	3	80	120	70
196203	HO	1962	3	80	200	38
196203	HO	1962	3	80	52	95
196203	HO	1962	3	80	55	81
196203	HO	1962	3	80	60	276
196203	HO	1962	3	80	65	92
196203	HO	1962	3	80	70	73
196203	HO	1962	3	80	80	260
196203	HO	1962	3	80	90	341
196203	HO	1962	3	90	100	88
196203	HO	1962	3	90	120	43
196203	HO	1962	3	90	140	68
196203	HO	1962	3	90	160	25
196203	HO	1962	3	90	180	29
196203	HO	1962	3	90	200	43
196203	HO	1962	3	90	28	162
196203	HO	1962	3	90	32	177
196203	HO	1962	3	90	37	193
196203	HO	1962	3	90	45	406
196203	HO	1962	3	90	53	119
196203	HO	1962	3	90	60	449
196203	HO	1962	3	90	65	378
196203	HO	1962	3	90	70	219
196203	HO	1962	3	90	80	87
196203	HO	1962	3	90	90	108
196304	AX	1963	4	76.7	47.6	5554
196304	AX	1963	4	76.7	48	3273
196304	AX	1963	4	76.7	49	119
196304	AX	1963	4	76.7	50	32
196304	AX	1963	4	76.7	51	165
196304	AX	1963	4	76.7	55	161
196304	AX	1963	4	76.7	57	160
196304	AX	1963	4	80	100	188
196304	AX	1963	4	80	120	39
196304	AX	1963	4	80	200	38
196304	AX	1963	4	80	50.2	300
196304	AX	1963	4	80	51	133
196304	AX	1963	4	80	52	584
196304	AX	1963	4	80	55	271
196304	AX	1963	4	80	60	212
196304	AX	1963	4	80	65	597
196304	AX	1963	4	80	70	269
196304	AX	1963	4	80	80	140
196304	AX	1963	4	80	90	128
196304	AX	1963	4	90	100	19
196304	AX	1963	4	90	120	38
196304	AX	1963	4	90	140	62
196304	AX	1963	4	90	160	35
196304	AX	1963	4	90	180	49
196304	AX	1963	4	90	200	48
196304	AX	1963	4	90	27.5	45
196304	AX	1963	4	90	28	117
196304	AX	1963	4	90	32	65
196304	AX	1963	4	90	37	162
196304	AX	1963	4	90	45	194
196304	AX	1963	4	90	53	120
196304	AX	1963	4	90	60	334
196304	AX	1963	4	90	65	196
196304	AX	1963	4	90	70	120
196304	AX	1963	4	90	80	52
196304	AX	1963	4	90	90	86
196304	BD	1963	4	81.8	47	640
196304	BD	1963	4	83.3	39	125
196304	BD	1963	4	83.3	40	177
196304	BD	1963	4	83.3	43	1031
196304	BD	1963	4	83.3	51	164
196304	BD	1963	4	83.3	55	273
196304	BD	1963	4	83.3	60	440
196304	BD	1963	4	83.3	65	362
196304	BD	1963	4	83.3	70	471
196304	BD	1963	4	83.3	80	137
196304	BD	1963	4	83.3	90	98
196304	BD	1963	4	86.7	32.5	240
196304	BD	1963	4	86.7	33	154
196304	BD	1963	4	86.7	34	110
196304	BD	1963	4	86.7	35	91
196304	BD	1963	4	86.7	40	94
196304	BD	1963	4	86.7	45	98
196304	BD	1963	4	86.7	50	163
196304	BD	1963	4	86.7	55	77
196304	BD	1963	4	86.7	60	216
196304	BD	1963	4	86.7	65	241
196304	BD	1963	4	86.7	70	192
196304	BD	1963	4	86.7	80	128
196304	BD	1963	4	86.7	90	90
196304	BD	1963	4	93.3	26.5	878
196304	BD	1963	4	93.3	27	176
196304	BD	1963	4	93.3	28	169
196304	BD	1963	4	93.3	30	97
196304	BD	1963	4	93.3	35	121
196304	BD	1963	4	93.3	40	123
196304	BD	1963	4	93.3	45	121
196304	BD	1963	4	93.3	50	113
196304	BD	1963	4	93.3	55	149
196304	BD	1963	4	93.3	60	85
196304	BD	1963	4	93.3	65	122
196304	BD	1963	4	93.3	70	93
196304	BD	1963	4	93.3	80	273
196304	BD	1963	4	93.3	90	83
196404	AX	1964	4	76.7	49	559
196404	AX	1964	4	76.7	51	411
196404	AX	1964	4	76.7	55	271
196404	AX	1964	4	76.7	57	753
196404	AX	1964	4	76.7	60	272
196404	AX	1964	4	76.7	65	562
196404	AX	1964	4	76.7	70	318
196404	AX	1964	4	76.7	80	452
196404	AX	1964	4	80	51	662
196404	AX	1964	4	80	52	254
196404	AX	1964	4	80	55	1143
196404	AX	1964	4	80	60	351
196404	AX	1964	4	80	65	1286
196404	AX	1964	4	80	70	233
196404	AX	1964	4	80	80	198
196404	AX	1964	4	81.8	47	944
196404	AX	1964	4	83.3	39	4
196404	AX	1964	4	83.3	40	44
196404	AX	1964	4	83.3	43	774
196404	AX	1964	4	83.3	51	68
196404	AX	1964	4	83.3	55	146
196404	AX	1964	4	83.3	60	658
196404	AX	1964	4	83.3	65	150
196404	AX	1964	4	83.3	70	128
196404	AX	1964	4	83.3	80	93
196404	AX	1964	4	86.7	100	58
196404	AX	1964	4	86.7	32.5	20
196404	AX	1964	4	86.7	33	60
196404	AX	1964	4	86.7	34	249
196404	AX	1964	4	86.7	35	113
196404	AX	1964	4	86.7	40	304
196404	AX	1964	4	86.7	45	213
196404	AX	1964	4	86.7	50	220
196404	AX	1964	4	86.7	55	187
196404	AX	1964	4	86.7	60	130
196404	AX	1964	4	86.7	65	113
196404	AX	1964	4	86.7	70	357
196404	AX	1964	4	86.7	80	243
196404	AX	1964	4	86.7	90	106
196404	AX	1964	4	90	100	33
196404	AX	1964	4	90	27.5	4
196404	AX	1964	4	90	28	240
196404	AX	1964	4	90	32	178
196404	AX	1964	4	90	37	568
196404	AX	1964	4	90	45	87
196404	AX	1964	4	90	53	697
196404	AX	1964	4	90	60	158
196404	AX	1964	4	90	65	74
196404	AX	1964	4	90	70	703
196404	AX	1964	4	90	80	149
196404	AX	1964	4	90	90	129
196404	AX	1964	4	93.3	100	188
196404	AX	1964	4	93.3	26.5	58
196404	AX	1964	4	93.3	27	218
196404	AX	1964	4	93.3	28	165
196404	AX	1964	4	93.3	30	188
196404	AX	1964	4	93.3	35	195
196404	AX	1964	4	93.3	40	123
196404	AX	1964	4	93.3	45	292
196404	AX	1964	4	93.3	50	275
196404	AX	1964	4	93.3	55	564
196404	AX	1964	4	93.3	60	486
196404	AX	1964	4	93.3	65	196
196404	AX	1964	4	93.3	70	61
196404	AX	1964	4	93.3	80	261
196404	AX	1964	4	93.3	90	125
196504	AX	1965	4	76.7	47.6	219
196504	AX	1965	4	76.7	48	124
196504	AX	1965	4	76.7	49	116
196504	AX	1965	4	76.7	51	126
196504	AX	1965	4	76.7	55	153
196504	AX	1965	4	76.7	57	72
196504	AX	1965	4	76.7	60	457
196504	AX	1965	4	76.7	65	138
196504	AX	1965	4	76.7	70	344
196504	AX	1965	4	76.7	80	251
196504	AX	1965	4	80	50.2	128
196504	AX	1965	4	80	51	129
196504	AX	1965	4	80	52	252
196504	AX	1965	4	80	55	207
196504	AX	1965	4	80	60	131
196504	AX	1965	4	80	65	350
196504	AX	1965	4	80	70	231
196504	AX	1965	4	80	80	276
196504	AX	1965	4	81.8	47	85
196504	AX	1965	4	83.3	40	109
196504	AX	1965	4	83.3	43	145
196504	AX	1965	4	83.3	51	63
196504	AX	1965	4	83.3	55	65
196504	AX	1965	4	83.3	60	274
196504	AX	1965	4	83.3	65	102
196504	AX	1965	4	83.3	70	102
196504	AX	1965	4	83.3	80	241
196504	AX	1965	4	86.7	100	126
196504	AX	1965	4	86.7	32.5	83
196504	AX	1965	4	86.7	33	89
196504	AX	1965	4	86.7	34	100
196504	AX	1965	4	86.7	35	86
196504	AX	1965	4	86.7	40	164
196504	AX	1965	4	86.7	45	180
196504	AX	1965	4	86.7	50	155
196504	AX	1965	4	86.7	55	204
196504	AX	1965	4	86.7	60	163
196504	AX	1965	4	86.7	65	235
196504	AX	1965	4	86.7	70	104
196504	AX	1965	4	86.7	80	79
196504	AX	1965	4	86.7	90	50
196504	AX	1965	4	90	100	83
196504	AX	1965	4	90	27.5	202
196504	AX	1965	4	90	28	107
196504	AX	1965	4	90	32	74
196504	AX	1965	4	90	37	58
196504	AX	1965	4	90	45	68
196504	AX	1965	4	90	53	91
196504	AX	1965	4	90	60	66
196504	AX	1965	4	90	65	56
196504	AX	1965	4	90	70	68
196504	AX	1965	4	90	80	88
196504	AX	1965	4	90	90	67
196504	AX	1965	4	93.3	100	66
196504	AX	1965	4	93.3	27	128
196504	AX	1965	4	93.3	28	270
196504	AX	1965	4	93.3	30	86
196504	AX	1965	4	93.3	35	84
196504	AX	1965	4	93.3	40	111
196504	AX	1965	4	93.3	45	56
196504	AX	1965	4	93.3	50	64
196504	AX	1965	4	93.3	55	91
196504	AX	1965	4	93.3	60	110
196504	AX	1965	4	93.3	65	111
196504	AX	1965	4	93.3	70	130
196504	AX	1965	4	93.3	80	102
196504	AX	1965	4	93.3	90	75
196604	AL	1966	4	76.7	48	528
196604	AL	1966	4	76.7	51	377
196604	AL	1966	4	76.7	55	514
196604	AL	1966	4	76.7	60	229
196604	AL	1966	4	76.7	65	321
196604	AL	1966	4	76.7	70	331
196604	AL	1966	4	76.7	80	256
196604	AL	1966	4	76.7	90	493
196604	AL	1966	4	80	51	698
196604	AL	1966	4	80	52	798
196604	AL	1966	4	80	55	303
196604	AL	1966	4	80	60	535
196604	AL	1966	4	80	65	260
196604	AL	1966	4	80	70	192
196604	AL	1966	4	80	80	55
196604	AL	1966	4	80	90	368
196604	AL	1966	4	81.8	47	278
196604	AL	1966	4	83.3	40	221
196604	AL	1966	4	83.3	43	296
196604	AL	1966	4	83.3	51	145
196604	AL	1966	4	83.3	55	178
196604	AL	1966	4	83.3	60	163
196604	AL	1966	4	83.3	65	168
196604	AL	1966	4	83.3	70	135
196604	AL	1966	4	83.3	80	257
196604	AL	1966	4	83.3	90	142
196604	AL	1966	4	86.7	35	151
196604	AL	1966	4	86.7	40	94
196604	AL	1966	4	86.7	45	293
196604	AL	1966	4	86.7	50	237
196604	AL	1966	4	86.7	55	89
196604	AL	1966	4	86.7	60	126
196604	AL	1966	4	86.7	65	98
196604	AL	1966	4	86.7	70	153
196604	AL	1966	4	86.7	80	135
196604	AL	1966	4	86.7	90	240
196604	AL	1966	4	90	28	133
196604	AL	1966	4	90	32	100
196604	AL	1966	4	90	37	222
196604	AL	1966	4	90	45	99
196604	AL	1966	4	90	53	101
196604	AL	1966	4	90	60	134
196604	AL	1966	4	90	65	285
196604	AL	1966	4	90	70	177
196604	AL	1966	4	90	80	147
196604	AL	1966	4	90	90	89
196604	AL	1966	4	93.3	28	279
196604	AL	1966	4	93.3	30	75
196604	AL	1966	4	93.3	35	72
196604	AL	1966	4	93.3	40	70
196604	AL	1966	4	93.3	45	132
196604	AL	1966	4	93.3	50	242
196604	AL	1966	4	93.3	55	108
196604	AL	1966	4	93.3	60	100
196604	AL	1966	4	93.3	65	90
196604	AL	1966	4	93.3	70	71
196604	AL	1966	4	93.3	80	50
196604	AL	1966	4	93.3	90	113
196604	AX	1966	4	93.3	100	76
196604	AX	1966	4	93.3	28	94
196604	AX	1966	4	93.3	30	118
196604	AX	1966	4	93.3	40	309
196604	AX	1966	4	93.3	50	576
196604	AX	1966	4	93.3	60	266
196604	AX	1966	4	93.3	70	118
196604	AX	1966	4	93.3	80	238
196604	AX	1966	4	93.3	90	179
196605	JD	1966	5	80	51	344
196605	JD	1966	5	80	52	225
196605	JD	1966	5	80	55	125
196605	JD	1966	5	80	60	130
196605	JD	1966	5	80	65	71
196605	JD	1966	5	80	70	287
196605	JD	1966	5	80	80	286
196605	JD	1966	5	80	90	394
196605	JD	1966	5	81.8	47	448
196605	JD	1966	5	83.3	40	96
196605	JD	1966	5	83.3	43	507
196605	JD	1966	5	83.3	51	120
196605	JD	1966	5	83.3	55	343
196605	JD	1966	5	83.3	60	158
196605	JD	1966	5	83.3	65	153
196605	JD	1966	5	83.3	70	42
196605	JD	1966	5	83.3	80	223
196605	JD	1966	5	83.3	90	701
196605	JD	1966	5	86.7	33	197
196605	JD	1966	5	86.7	35	244
196605	JD	1966	5	86.7	40	192
196605	JD	1966	5	86.7	45	223
196605	JD	1966	5	86.7	50	190
196605	JD	1966	5	86.7	55	152
196605	JD	1966	5	86.7	60	141
196605	JD	1966	5	86.7	65	78
196605	JD	1966	5	86.7	70	126
196605	JD	1966	5	86.7	80	238
196605	JD	1966	5	86.7	90	205
196605	JD	1966	5	90	28	205
196605	JD	1966	5	90	32	156
196605	JD	1966	5	90	37	66
196605	JD	1966	5	90	45	141
196605	JD	1966	5	90	50	153
196605	JD	1966	5	90	55	118
196605	JD	1966	5	90	60	197
196605	JD	1966	5	90	65	89
196605	JD	1966	5	90	70	100
196605	JD	1966	5	90	80	88
196605	JD	1966	5	90	90	152
196605	JD	1966	5	93.3	27	329
196605	JD	1966	5	93.3	28	140
196605	JD	1966	5	93.3	30	98
196605	JD	1966	5	93.3	35	107
196605	JD	1966	5	93.3	40	164
196605	JD	1966	5	93.3	45	114
196605	JD	1966	5	93.3	50	116
196605	JD	1966	5	93.3	55	389
196605	JD	1966	5	93.3	60	378
196605	JD	1966	5	93.3	65	56
196605	JD	1966	5	93.3	70	72
196605	JD	1966	5	93.3	80	181
196605	JD	1966	5	93.3	90	93
196904	JD	1969	4	76.7	80	157
196904	JD	1969	4	76.7	90	49
196904	JD	1969	4	80	51	2732
196904	JD	1969	4	80	52	438
196904	JD	1969	4	80	55	174
196904	JD	1969	4	80	60	21
196904	JD	1969	4	80	65	34
196904	JD	1969	4	80	70	56
196904	JD	1969	4	80	80	63
196904	JD	1969	4	80	90	51
196904	JD	1969	4	81.8	47	459
196904	JD	1969	4	83.3	40	709
196904	JD	1969	4	83.3	43	328
196904	JD	1969	4	83.3	51	344
196904	JD	1969	4	83.3	55	210
196904	JD	1969	4	83.3	60	311
196904	JD	1969	4	83.3	70	67
196904	JD	1969	4	83.3	80	38
196904	JD	1969	4	83.3	90	49
196904	JD	1969	4	85	60	139
196904	JD	1969	4	86.7	33	302
196904	JD	1969	4	86.7	35	518
196904	JD	1969	4	86.7	40	187
196904	JD	1969	4	86.7	45	148
196904	JD	1969	4	86.7	50	801
196904	JD	1969	4	86.7	55	154
196904	JD	1969	4	86.7	70	111
196904	JD	1969	4	86.7	80	110
196904	JD	1969	4	86.7	90	60
196904	JD	1969	4	90	100	56
196904	JD	1969	4	90	140	9
196904	JD	1969	4	90	28	276
196904	JD	1969	4	90	32	40
196904	JD	1969	4	90	37	114
196904	JD	1969	4	90	45	69
196904	JD	1969	4	90	53	232
196904	JD	1969	4	90	60	311
196904	JD	1969	4	90	70	39
196904	JD	1969	4	90	80	26
196904	JD	1969	4	90	90	63
196904	JD	1969	4	93.3	100	17
196904	JD	1969	4	93.3	120	38
196904	JD	1969	4	93.3	140	53
196904	JD	1969	4	93.3	27	429
196904	JD	1969	4	93.3	28	164
196904	JD	1969	4	93.3	30	130
196904	JD	1969	4	93.3	35	118
196904	JD	1969	4	93.3	40	132
196904	JD	1969	4	93.3	45	59
196904	JD	1969	4	93.3	50	86
196904	JD	1969	4	93.3	55	269
196904	JD	1969	4	93.3	60	123
196904	JD	1969	4	93.3	70	99
196904	JD	1969	4	93.3	80	46
196904	JD	1969	4	93.3	90	57
196905	JD	1969	5	76.7	48	322
196905	JD	1969	5	76.7	51	810
196905	JD	1969	5	76.7	55	320
196905	JD	1969	5	76.7	60	857
196905	JD	1969	5	76.7	65	638
196905	JD	1969	5	76.7	70	403
196905	JD	1969	5	76.7	80	370
196905	JD	1969	5	76.7	90	49
196905	JD	1969	5	80	51	1016
196905	JD	1969	5	80	52	922
196905	JD	1969	5	80	55	697
196905	JD	1969	5	80	60	922
196905	JD	1969	5	80	65	275
196905	JD	1969	5	80	70	317
196905	JD	1969	5	80	80	133
196905	JD	1969	5	80	90	87
196905	JD	1969	5	81.8	47	455
196905	JD	1969	5	83.3	40	227
196905	JD	1969	5	83.3	43	644
196905	JD	1969	5	83.3	51	396
196905	JD	1969	5	83.3	55	680
196905	JD	1969	5	83.3	60	350
196905	JD	1969	5	83.3	70	152
196905	JD	1969	5	83.3	80	64
196905	JD	1969	5	83.3	90	58
196905	JD	1969	5	86.7	33	208
196905	JD	1969	5	86.7	35	220
196905	JD	1969	5	86.7	40	288
196905	JD	1969	5	86.7	45	283
196905	JD	1969	5	86.7	50	335
196905	JD	1969	5	86.7	55	210
196905	JD	1969	5	86.7	60	151
196905	JD	1969	5	86.7	70	216
196905	JD	1969	5	86.7	80	109
196905	JD	1969	5	86.7	90	198
196905	JD	1969	5	90	28	118
196905	JD	1969	5	90	32	252
196905	JD	1969	5	90	37	321
196905	JD	1969	5	90	39	281
196905	JD	1969	5	90	45	388
196905	JD	1969	5	90	53	100
196905	JD	1969	5	90	60	142
196905	JD	1969	5	90	70	217
196905	JD	1969	5	90	80	106
196905	JD	1969	5	90	90	65
196905	JD	1969	5	93.3	27	371
196905	JD	1969	5	93.3	28	192
196905	JD	1969	5	93.3	30	136
196905	JD	1969	5	93.3	35	461
196905	JD	1969	5	93.3	40	154
196905	JD	1969	5	93.3	45	132
196905	JD	1969	5	93.3	50	133
196905	JD	1969	5	93.3	55	195
196905	JD	1969	5	93.3	60	405
196905	JD	1969	5	93.3	70	204
196905	JD	1969	5	93.3	80	58
196905	JD	1969	5	93.3	90	90
197203	JD	1972	3	76.7	48	440
197203	JD	1972	3	76.7	51	340
197203	JD	1972	3	76.7	55	247
197203	JD	1972	3	76.7	60	413
197203	JD	1972	3	76.7	65	281
197203	JD	1972	3	76.7	70	317
197203	JD	1972	3	76.7	80	309
197203	JD	1972	3	76.7	90	48
197203	JD	1972	3	80	51	391
197203	JD	1972	3	80	52	277
197203	JD	1972	3	80	55	186
197203	JD	1972	3	80	60	163
197203	JD	1972	3	80	70	170
197203	JD	1972	3	80	80	144
197203	JD	1972	3	80	90	92
197203	JD	1972	3	81.8	47	104
197203	JD	1972	3	83.3	40	207
197203	JD	1972	3	83.3	51	157
197203	JD	1972	3	83.3	55	162
197203	JD	1972	3	83.3	60	90
197203	JD	1972	3	83.3	70	108
197203	JD	1972	3	83.3	80	153
197203	JD	1972	3	83.3	90	207
197203	JD	1972	3	86.7	33	138
197203	JD	1972	3	86.7	35	96
197203	JD	1972	3	86.7	40	160
197203	JD	1972	3	86.7	45	431
197203	JD	1972	3	86.7	50	339
197203	JD	1972	3	86.7	55	119
197203	JD	1972	3	86.7	60	61
197203	JD	1972	3	86.7	70	55
197203	JD	1972	3	86.7	80	62
197203	JD	1972	3	86.7	90	72
197203	JD	1972	3	90	28	90
197203	JD	1972	3	90	32	50
197203	JD	1972	3	90	37	117
197203	JD	1972	3	90	45	140
197203	JD	1972	3	90	53	94
197203	JD	1972	3	90	60	122
197203	JD	1972	3	90	70	30
197203	JD	1972	3	90	80	107
197203	JD	1972	3	90	90	56
197203	JD	1972	3	93.3	27	13
197203	JD	1972	3	93.3	28	22
197203	JD	1972	3	93.3	30	47
197203	JD	1972	3	93.3	35	24
197203	JD	1972	3	93.3	40	58
197203	JD	1972	3	93.3	45	43
197203	JD	1972	3	93.3	50	31
197203	JD	1972	3	93.3	55	61
197203	JD	1972	3	93.3	60	46
197203	JD	1972	3	93.3	70	63
197203	JD	1972	3	93.3	80	86
197203	JD	1972	3	93.3	90	48
197205	AX	1972	5	80	51	392
197205	AX	1972	5	80	52	273
197205	AX	1972	5	80	55	308
197205	AX	1972	5	80	60	181
197205	AX	1972	5	80	70	88
197205	AX	1972	5	80	80	239
197205	AX	1972	5	80	90	638
197205	JD	1972	5	76.8	290.8	46
197205	JD	1972	5	80.4	362.2	55
197205	JD	1972	5	80.9	269.3	32
197205	JD	1972	5	84.6	340.5	40
197205	JD	1972	5	85.1	247.7	25
197205	JD	1972	5	87.6	444.9	47
197205	JD	1972	5	88.8	318.6	86
197205	JD	1972	5	89.3	225.6	32
197205	JD	1972	5	90	100	36
197205	JD	1972	5	90	120	43
197205	JD	1972	5	90	140	49
197205	JD	1972	5	90	28	87
197205	JD	1972	5	90	32	83
197205	JD	1972	5	90	37	37
197205	JD	1972	5	90	45	63
197205	JD	1972	5	90	53	39
197205	JD	1972	5	90	60	93
197205	JD	1972	5	90	70	80
197205	JD	1972	5	90	80	56
197205	JD	1972	5	90	90	172
197205	JD	1972	5	91.8	422.9	45
197205	JD	1972	5	93.3	296.6	49
197503	EK	1975	3	80	100	112
197503	EK	1975	3	80	110	75
197503	EK	1975	3	80	80	86
197503	EK	1975	3	80	90	59
197503	EK	1975	3	90	100	80
197503	EK	1975	3	90	110	69
197503	EK	1975	3	90	30	172
197503	EK	1975	3	90	32	148
197503	EK	1975	3	90	37	130
197503	EK	1975	3	90	45	126
197503	EK	1975	3	90	53	199
197503	EK	1975	3	90	60	100
197503	EK	1975	3	90	70	166
197503	EK	1975	3	90	80	112
197503	EK	1975	3	90	90	91
197503	JD	1975	3	76.7	48	360
197503	JD	1975	3	76.7	51	152
197503	JD	1975	3	76.7	55	179
197503	JD	1975	3	76.7	60	172
197503	JD	1975	3	76.7	65	88
197503	JD	1975	3	76.7	70	42
197503	JD	1975	3	76.7	80	39
197503	JD	1975	3	76.7	90	58
197503	JD	1975	3	80	50.1	311
197503	JD	1975	3	80	51	98
197503	JD	1975	3	80	52	98
197503	JD	1975	3	80	53	98
197503	JD	1975	3	80	54	98
197503	JD	1975	3	80	55	98
197503	JD	1975	3	80	60	98
197503	JD	1975	3	80	70	98
197503	JD	1975	3	80	80	98
197503	JD	1975	3	80	90	43
197503	JD	1975	3	81.5	43.5	495
197503	JD	1975	3	81.5	44	361
197503	JD	1975	3	81.5	44.5	297
197503	JD	1975	3	81.5	45	164
197503	JD	1975	3	81.5	46	209
197503	JD	1975	3	81.5	47	245
197503	JD	1975	3	83.3	39.4	392
197503	JD	1975	3	83.3	40.6	993
197503	JD	1975	3	83.3	41	716
197503	JD	1975	3	83.3	42	83
197503	JD	1975	3	83.3	43	289
197503	JD	1975	3	83.3	44	530
197503	JD	1975	3	83.3	44.7	196
197503	JD	1975	3	83.3	45	680
197503	JD	1975	3	83.3	48	71
197503	JD	1975	3	83.3	49	352
197503	JD	1975	3	83.3	50	263
197503	JD	1975	3	83.3	51	156
197503	JD	1975	3	83.3	55	167
197503	JD	1975	3	83.3	60	158
197503	JD	1975	3	83.3	70	81
197503	JD	1975	3	83.3	80	108
197503	JD	1975	3	83.3	90	98
197503	JD	1975	3	85	37.2	263
197503	JD	1975	3	85	37.5	379
197503	JD	1975	3	85	38	179
197503	JD	1975	3	85	39	199
197503	JD	1975	3	85	40	137
197503	JD	1975	3	86.7	32.5	546
197503	JD	1975	3	86.7	32.7	775
197503	JD	1975	3	86.7	33	952
197503	JD	1975	3	86.7	34	511
197503	JD	1975	3	86.7	35	309
197503	JD	1975	3	86.7	36	215
197503	JD	1975	3	86.7	40	174
197503	JD	1975	3	86.7	45	237
197503	JD	1975	3	86.7	50	170
197503	JD	1975	3	86.7	55	159
197503	JD	1975	3	86.7	60	249
197503	JD	1975	3	86.7	70	268
197503	JD	1975	3	86.7	80	50
197503	JD	1975	3	86.7	90	228
197503	JD	1975	3	88.5	30.4	219
197503	JD	1975	3	88.5	31	124
197503	JD	1975	3	88.5	32	183
197503	JD	1975	3	88.5	33	256
197503	JD	1975	3	88.5	34	535
197503	JD	1975	3	90	27.6	179
197503	JD	1975	3	90	28	323
197503	JD	1975	3	90	29	137
197503	JD	1975	3	90	30	151
197503	JD	1975	3	90	31	137
197503	JD	1975	3	90	32	102
197503	JD	1975	3	90	37	165
197503	JD	1975	3	90	45	113
197503	JD	1975	3	90	53	113
197503	JD	1975	3	90	60	159
197503	JD	1975	3	90	70	136
197503	JD	1975	3	90	80	140
197503	JD	1975	3	90	90	76
197503	JD	1975	3	91.5	26.5	388
197503	JD	1975	3	91.5	27	406
197503	JD	1975	3	91.5	28	202
197503	JD	1975	3	91.5	29	134
197503	JD	1975	3	91.5	30	197
197503	JD	1975	3	93.3	26.7	235
197503	JD	1975	3	93.3	26.9	333
197503	JD	1975	3	93.3	28	169
197503	JD	1975	3	93.3	29	115
197503	JD	1975	3	93.3	30	94
197503	JD	1975	3	93.3	35	80
197503	JD	1975	3	93.3	40	74
197503	JD	1975	3	93.3	45	155
197503	JD	1975	3	93.3	50	49
197503	JD	1975	3	93.3	55	104
197503	JD	1975	3	93.3	60	95
197503	JD	1975	3	93.3	70	143
197503	JD	1975	3	93.3	80	113
197505	JD	1975	5	76.7	48	297
197505	JD	1975	5	76.7	51	242
197505	JD	1975	5	76.7	55	453
197505	JD	1975	5	76.7	60	196
197505	JD	1975	5	76.7	65	286
197505	JD	1975	5	76.7	70	168
197505	JD	1975	5	76.7	80	349
197505	JD	1975	5	76.7	90	86
197505	JD	1975	5	80	50.1	109
197505	JD	1975	5	80	51	409
197505	JD	1975	5	80	52	246
197505	JD	1975	5	80	53	525
197505	JD	1975	5	80	54	188
197505	JD	1975	5	80	55	217
197505	JD	1975	5	80	60	572
197505	JD	1975	5	80	70	207
197505	JD	1975	5	80	80	261
197505	JD	1975	5	80	90	103
197505	JD	1975	5	81.5	43.5	122
197505	JD	1975	5	81.5	44	82
197505	JD	1975	5	81.5	44.5	52
197505	JD	1975	5	81.5	45	39
197505	JD	1975	5	81.5	46	69
197505	JD	1975	5	81.5	47	77
197505	JD	1975	5	83.3	39.4	902
197505	JD	1975	5	83.3	40.6	411
197505	JD	1975	5	83.3	41	265
197505	JD	1975	5	83.3	42	130
197505	JD	1975	5	83.3	43	190
197505	JD	1975	5	83.3	44	771
197505	JD	1975	5	83.3	44.7	81
197505	JD	1975	5	83.3	45	56
197505	JD	1975	5	83.3	48	455
197505	JD	1975	5	83.3	49	455
197505	JD	1975	5	83.3	50	455
197505	JD	1975	5	83.3	51	149
197505	JD	1975	5	83.3	55	143
197505	JD	1975	5	83.3	60	205
197505	JD	1975	5	83.3	70	189
197505	JD	1975	5	83.3	80	131
197505	JD	1975	5	83.3	90	85
197505	JD	1975	5	85	37.2	896
197505	JD	1975	5	85	37.5	2211
197505	JD	1975	5	85	38	786
197505	JD	1975	5	85	39	240
197505	JD	1975	5	85	40	182
197505	JD	1975	5	86.7	32.5	3181
197505	JD	1975	5	86.7	32.7	568
197505	JD	1975	5	86.7	33	746
197505	JD	1975	5	86.7	34	386
197505	JD	1975	5	86.7	35	176
197505	JD	1975	5	86.7	36	391
197505	JD	1975	5	86.7	40	449
197505	JD	1975	5	86.7	45	186
197505	JD	1975	5	86.7	50	408
197505	JD	1975	5	86.7	55	127
197505	JD	1975	5	86.7	60	1265
197505	JD	1975	5	86.7	70	557
197505	JD	1975	5	86.7	80	178
197505	JD	1975	5	86.7	90	86
197505	JD	1975	5	88.5	30.4	224
197505	JD	1975	5	88.5	31	257
197505	JD	1975	5	88.5	32	871
197505	JD	1975	5	88.5	33	253
197505	JD	1975	5	88.5	34	126
197505	JD	1975	5	90	27.6	136
197505	JD	1975	5	90	28	117
197505	JD	1975	5	90	29	140
197505	JD	1975	5	90	30	136
197505	JD	1975	5	90	31	73
197505	JD	1975	5	90	32	79
197505	JD	1975	5	90	37	121
197505	JD	1975	5	90	45	194
197505	JD	1975	5	90	53	170
197505	JD	1975	5	90	60	639
197505	JD	1975	5	90	70	101
197505	JD	1975	5	90	80	570
197505	JD	1975	5	90	90	89
197505	JD	1975	5	91.5	26.5	229
197505	JD	1975	5	91.5	26.8	148
197505	JD	1975	5	91.5	28	133
197505	JD	1975	5	91.5	29	141
197505	JD	1975	5	91.5	30	175
197505	JD	1975	5	93.3	26.7	60
197505	JD	1975	5	93.3	26.9	60
197505	JD	1975	5	93.3	28	85
197505	JD	1975	5	93.3	29	40
197505	JD	1975	5	93.3	30	216
197505	JD	1975	5	93.3	35	47
197505	JD	1975	5	93.3	40	80
197505	JD	1975	5	93.3	45	62
197505	JD	1975	5	93.3	50	249
197505	JD	1975	5	93.3	55	1636
197505	JD	1975	5	93.3	60	151
197505	JD	1975	5	93.3	70	461
197505	JD	1975	5	93.3	80	153
197505	JD	1975	5	93.3	90	89
197803	JD	1978	3	76.7	48	97
197803	JD	1978	3	76.7	51	109.5
197803	JD	1978	3	76.7	55	92
197803	JD	1978	3	76.7	60	89.3333
197803	JD	1978	3	76.7	65	64.5
197803	JD	1978	3	76.7	70	410
197803	JD	1978	3	76.7	80	233
197803	JD	1978	3	76.7	90	231
197803	JD	1978	3	80	51	67
197803	JD	1978	3	80	52	31.5
197803	JD	1978	3	80	55	57
197803	JD	1978	3	80	60	57
197803	JD	1978	3	80	70	72.5
197803	JD	1978	3	80	80	188
197803	JD	1978	3	80	90	121
197803	JD	1978	3	81.8	47	52.5
197803	JD	1978	3	83.3	40.6	99
197803	JD	1978	3	83.3	42	63
197803	JD	1978	3	83.3	51	64.5
197803	JD	1978	3	83.3	55	50.5
197803	JD	1978	3	83.3	60	32.6667
197803	JD	1978	3	83.3	70	90
197803	JD	1978	3	83.3	80	76.5
197803	JD	1978	3	83.3	90	328.5
197803	JD	1978	3	86.7	32.5	99
197803	JD	1978	3	86.7	32.7	70
197803	JD	1978	3	86.7	33	103
197803	JD	1978	3	86.7	34	47
197803	JD	1978	3	86.7	35	36.5
197803	JD	1978	3	86.7	36	33.5
197803	JD	1978	3	86.7	40	34
197803	JD	1978	3	86.7	45	34
197803	JD	1978	3	86.7	50	33.5
197803	JD	1978	3	86.7	55	34.5
197803	JD	1978	3	86.7	60	122.667
197803	JD	1978	3	86.7	70	86.5
197803	JD	1978	3	86.7	80	175
197803	JD	1978	3	86.7	90	150.5
197803	JD	1978	3	90	100	94.5
197803	JD	1978	3	90	27.6	98
197803	JD	1978	3	90	28	44
197803	JD	1978	3	90	29	76
197803	JD	1978	3	90	30	52
197803	JD	1978	3	90	31	67
197803	JD	1978	3	90	33	62.5
197803	JD	1978	3	90	37	29
197803	JD	1978	3	90	45	75
197803	JD	1978	3	90	53	36
197803	JD	1978	3	90	60	56.6667
197803	JD	1978	3	90	70	51.5
197803	JD	1978	3	90	80	35
197803	JD	1978	3	90	90	67.6667
197803	JD	1978	3	93.3	100	27
197803	JD	1978	3	93.3	26.7	32
197803	JD	1978	3	93.3	26.9	34.5
197803	JD	1978	3	93.3	28	35
197803	JD	1978	3	93.3	29	27.5
197803	JD	1978	3	93.3	30	72.5
197803	JD	1978	3	93.3	35	49
197803	JD	1978	3	93.3	40	34.5
197803	JD	1978	3	93.3	45	72
197803	JD	1978	3	93.3	50	34.5
197803	JD	1978	3	93.3	55	43.5
197803	JD	1978	3	93.3	60	23
197803	JD	1978	3	93.3	70	110.5
197803	JD	1978	3	93.3	80	45
197803	JD	1978	3	93.3	90	304.5
197804	JD	1978	4	76.7	48	253.5
197804	JD	1978	4	76.7	51	169
197804	JD	1978	4	76.7	55	84.5
197804	JD	1978	4	76.7	60	81
197804	JD	1978	4	76.7	65	149
197804	JD	1978	4	76.7	70	113
197804	JD	1978	4	80	51	56.5
197804	JD	1978	4	80	52	77.5
197804	JD	1978	4	80	55	189
197804	JD	1978	4	80	60	143
197804	JD	1978	4	80	70	141
197804	JD	1978	4	81.8	47	139
197804	JD	1978	4	83.3	40.6	255.5
197804	JD	1978	4	83.3	42	172
197804	JD	1978	4	83.3	51	375.5
197804	JD	1978	4	83.3	55	211.5
197804	JD	1978	4	83.3	60	113.667
197804	JD	1978	4	83.3	70	181
197804	JD	1978	4	86.7	32.5	148.5
197804	JD	1978	4	86.7	32.7	117.5
197804	JD	1978	4	86.7	33	144.5
197804	JD	1978	4	86.7	34	152.5
197804	JD	1978	4	86.7	35	121
197804	JD	1978	4	86.7	36	86
197804	JD	1978	4	86.7	40	127
197804	JD	1978	4	86.7	45	108
197804	JD	1978	4	86.7	50	336.5
197804	JD	1978	4	86.7	55	82.5
197804	JD	1978	4	86.7	60	22
197804	JD	1978	4	86.7	70	114.5
197804	JD	1978	4	90	100	15
197804	JD	1978	4	90	110	6
197804	JD	1978	4	90	120	13
197804	JD	1978	4	90	130	14.5
197804	JD	1978	4	90	140	15
197804	JD	1978	4	90	150	2.5
197804	JD	1978	4	90	160	8.5
197804	JD	1978	4	90	170	8.5
197804	JD	1978	4	90	180	7.5
197804	JD	1978	4	90	190	3.5
197804	JD	1978	4	90	200	5
197804	JD	1978	4	90	27.6	48.5
197804	JD	1978	4	90	28	65.5
197804	JD	1978	4	90	29	52.5
197804	JD	1978	4	90	30	48.3333
197804	JD	1978	4	90	31	54
197804	JD	1978	4	90	33	61
197804	JD	1978	4	90	37	69
197804	JD	1978	4	90	45	111
197804	JD	1978	4	90	53	17.5
197804	JD	1978	4	90	60	15
197804	JD	1978	4	90	70	5.5
197804	JD	1978	4	90	80	30
197804	JD	1978	4	90	90	17.6667
197804	JD	1978	4	93.3	100	7.5
197804	JD	1978	4	93.3	110	9.5
197804	JD	1978	4	93.3	120	12.5
197804	JD	1978	4	93.3	130	9
197804	JD	1978	4	93.3	140	5
197804	JD	1978	4	93.3	150	12.5
197804	JD	1978	4	93.3	160	11
197804	JD	1978	4	93.3	170	5
197804	JD	1978	4	93.3	180	6.5
197804	JD	1978	4	93.3	190	10
197804	JD	1978	4	93.3	200	8.5
197804	JD	1978	4	93.3	26.7	119
197804	JD	1978	4	93.3	26.9	44.5
197804	JD	1978	4	93.3	28	73
197804	JD	1978	4	93.3	29	33
197804	JD	1978	4	93.3	30	35.5
197804	JD	1978	4	93.3	35	65
197804	JD	1978	4	93.3	40	76
197804	JD	1978	4	93.3	45	42.5
197804	JD	1978	4	93.3	50	31
197804	JD	1978	4	93.3	55	17
197804	JD	1978	4	93.3	60	20.3333
197804	JD	1978	4	93.3	70	15.5
197804	JD	1978	4	93.3	80	26.5
197804	JD	1978	4	93.3	90	23
197805	JD	1978	5	76.7	51	885
197805	JD	1978	5	76.7	55	425
197805	JD	1978	5	76.7	60	83.3333
197805	JD	1978	5	76.7	70	292
197805	JD	1978	5	76.7	80	35
197805	JD	1978	5	76.7	90	56
197805	JD	1978	5	80	51	772.5
197805	JD	1978	5	80	55	229
197805	JD	1978	5	80	60	206.667
197805	JD	1978	5	80	70	91.5
197805	JD	1978	5	80	80	79
197805	JD	1978	5	80	90	184.667
197805	JD	1978	5	83.3	40.6	811
197805	JD	1978	5	83.3	42	538.5
197805	JD	1978	5	83.3	60	216.667
197805	JD	1978	5	83.3	70	300.5
197805	JD	1978	5	83.3	80	163
197805	JD	1978	5	83.3	90	212
197805	JD	1978	5	86.7	32.5	110
197805	JD	1978	5	86.7	32.7	263
197805	JD	1978	5	86.7	33	378.5
197805	JD	1978	5	86.7	35	200.5
197805	JD	1978	5	86.7	40	285.5
197805	JD	1978	5	86.7	45	73
197805	JD	1978	5	86.7	50	512.5
197805	JD	1978	5	86.7	55	230.5
197805	JD	1978	5	86.7	60	202.667
197805	JD	1978	5	86.7	70	114
197805	JD	1978	5	86.7	80	123.5
197805	JD	1978	5	86.7	90	3.5
197805	JD	1978	5	90	27.6	624
197805	JD	1978	5	90	28	208.5
197805	JD	1978	5	90	29	133
197805	JD	1978	5	90	30	154
197805	JD	1978	5	90	31	223
197805	JD	1978	5	90	33	212.5
197805	JD	1978	5	90	37	95
197805	JD	1978	5	90	45	183.5
197805	JD	1978	5	90	53	193
197805	JD	1978	5	90	60	109.333
197805	JD	1978	5	90	70	80.5
197805	JD	1978	5	90	80	28
197805	JD	1978	5	90	90	27.6667
197805	JD	1978	5	93.3	26.7	140.5
197805	JD	1978	5	93.3	26.9	76.5
197805	JD	1978	5	93.3	28	86.5
197805	JD	1978	5	93.3	30	78.5
197805	JD	1978	5	93.3	35	240.5
197805	JD	1978	5	93.3	40	108.5
197805	JD	1978	5	93.3	45	166.5
197805	JD	1978	5	93.3	50	137
197805	JD	1978	5	93.3	55	328.5
197805	JD	1978	5	93.3	60	284.5
197805	JD	1978	5	93.3	70	53.5
197805	JD	1978	5	93.3	80	25.5
197805	JD	1978	5	93.3	90	9
197904	JD	1979	4	76.7	51	469
197904	JD	1979	4	76.7	55	475
197904	JD	1979	4	76.7	60	2476
197904	JD	1979	4	76.7	70	339
197904	JD	1979	4	76.7	80	302
197904	JD	1979	4	80	51	309
197904	JD	1979	4	80	55	280
197904	JD	1979	4	80	60	356
197904	JD	1979	4	80	70	287
197904	JD	1979	4	80	80	66
197904	JD	1979	4	80	90	60
197904	JD	1979	4	83.3	40.6	150
197904	JD	1979	4	83.3	42	250
197904	JD	1979	4	83.3	51	107
197904	JD	1979	4	83.3	55	325
197904	JD	1979	4	83.3	60	209
197904	JD	1979	4	83.3	70	54
197904	JD	1979	4	83.3	80	425
197904	JD	1979	4	83.3	90	87
197904	JD	1979	4	86.7	35	137
197904	JD	1979	4	86.7	40	142
197904	JD	1979	4	86.7	45	331
197904	JD	1979	4	86.7	50	409
197904	JD	1979	4	86.7	55	246
197904	JD	1979	4	86.7	60	135
197904	JD	1979	4	86.7	70	109
197904	JD	1979	4	86.7	80	146
197904	JD	1979	4	90	28	395
197904	JD	1979	4	90	30	80
197904	JD	1979	4	90	37	133
197904	JD	1979	4	90	45	234
197904	JD	1979	4	90	53	273
197904	JD	1979	4	90	60	137
197904	JD	1979	4	90	70	149
197904	JD	1979	4	90	80	116
197904	JD	1979	4	93.3	28	54
197904	JD	1979	4	93.3	30	29
197904	JD	1979	4	93.3	35	61
197904	JD	1979	4	93.3	40	56
197904	JD	1979	4	93.3	45	79
197904	JD	1979	4	93.3	50	42
197904	JD	1979	4	93.3	55	61
197904	JD	1979	4	93.3	60	91
197904	JD	1979	4	93.3	70	65
197904	JD	1979	4	93.3	80	60
197905	JD	1979	5	76.7	51	707
197905	JD	1979	5	76.7	55	190
197905	JD	1979	5	76.7	60	275
197905	JD	1979	5	76.7	70	205
197905	JD	1979	5	76.7	80	125
197905	JD	1979	5	76.7	90	259
197905	JD	1979	5	80	51	368
197905	JD	1979	5	80	55	364
197905	JD	1979	5	80	60	1267
197905	JD	1979	5	80	70	318
197905	JD	1979	5	80	80	130
197905	JD	1979	5	80	90	303
197905	JD	1979	5	81.8	47	328
197905	JD	1979	5	83.3	40.6	425
197905	JD	1979	5	83.3	42	376
197905	JD	1979	5	83.3	51	440
197905	JD	1979	5	83.3	55	746
197905	JD	1979	5	83.3	60	436
197905	JD	1979	5	83.3	70	77
197905	JD	1979	5	83.3	80	116
197905	JD	1979	5	83.3	90	147
197905	JD	1979	5	86.7	35	260
197905	JD	1979	5	86.7	40	422
197905	JD	1979	5	86.7	45	552
197905	JD	1979	5	86.7	50	735
197905	JD	1979	5	86.7	55	252
197905	JD	1979	5	86.7	60	319
197905	JD	1979	5	86.7	70	138
197905	JD	1979	5	86.7	80	90
197905	JD	1979	5	86.7	90	194
197905	JD	1979	5	90	28	316
197905	JD	1979	5	90	30	184
197905	JD	1979	5	90	37	153
197905	JD	1979	5	90	45	362
197905	JD	1979	5	90	53	390
197905	JD	1979	5	90	60	205
197905	JD	1979	5	90	70	256
197905	JD	1979	5	90	80	136
197905	JD	1979	5	90	90	31
197905	JD	1979	5	93.3	28	156
197905	JD	1979	5	93.3	30	128
197905	JD	1979	5	93.3	35	184
197905	JD	1979	5	93.3	40	297
197905	JD	1979	5	93.3	45	434
197905	JD	1979	5	93.3	50	433
197905	JD	1979	5	93.3	55	418
197905	JD	1979	5	93.3	60	161
197905	JD	1979	5	93.3	70	163
197905	JD	1979	5	93.3	80	190
197905	JD	1979	5	93.3	90	54
198003	TK	1980	3	76.7	100	14.5
198003	TK	1980	3	76.7	51	48.5
198003	TK	1980	3	76.7	55	95.5
198003	TK	1980	3	76.7	60	110
198003	TK	1980	3	76.7	65	200.5
198003	TK	1980	3	76.7	70	83.5
198003	TK	1980	3	76.7	75	47.5
198003	TK	1980	3	76.7	80	50.5
198003	TK	1980	3	76.7	85	77.5
198003	TK	1980	3	76.7	90	140.5
198003	TK	1980	3	80	52	53.5
198003	TK	1980	3	80	55	33.5
198003	TK	1980	3	80	60	19.5
198003	TK	1980	3	80	70	100.5
198003	TK	1980	3	80	80	5
198003	TK	1980	3	80	90	32
198003	TK	1980	3	81.8	46	47
198003	TK	1980	3	83.3	40.6	12.5
198003	TK	1980	3	83.3	42	60.5
198003	TK	1980	3	83.3	52	46.5
198003	TK	1980	3	83.3	55	55
198003	TK	1980	3	83.3	60	31
198003	TK	1980	3	83.3	70	35.5
198003	TK	1980	3	83.3	80	17
198003	TK	1980	3	83.3	90	17
198003	TK	1980	3	86.7	35	18
198003	TK	1980	3	86.7	40	30.5
198003	TK	1980	3	86.7	45	21
198003	TK	1980	3	86.7	51	31.5
198003	TK	1980	3	86.7	55	73.5
198003	TK	1980	3	86.7	60	31
198003	TK	1980	3	86.7	70	37
198003	TK	1980	3	86.7	80	45.5
198003	TK	1980	3	86.7	90	15
198003	TK	1980	3	90	29	41
198003	TK	1980	3	90	30	38
198003	TK	1980	3	90	37	21
198003	TK	1980	3	90	45	9
198003	TK	1980	3	90	53	14.5
198003	TK	1980	3	90	60	22
198003	TK	1980	3	90	70	45.5
198003	TK	1980	3	90	80	28.5
198003	TK	1980	3	90	90	18.5
198003	TK	1980	3	93.3	28	13.5
198003	TK	1980	3	93.3	30	11.5
198003	TK	1980	3	93.3	35	29
198003	TK	1980	3	93.3	40	14
198003	TK	1980	3	93.3	45	101.5
198003	TK	1980	3	93.3	50	13
198003	TK	1980	3	93.3	55	28.5
198003	TK	1980	3	93.3	60	14
198003	TK	1980	3	93.3	70	18.5
198003	TK	1980	3	93.3	80	59.5
198003	TK	1980	3	93.3	90	28.5
198005	JD	1980	5	76.7	55	825
198005	JD	1980	5	76.7	60	273
198005	JD	1980	5	76.7	70	261
198005	JD	1980	5	80	51	91
198005	JD	1980	5	80	55	333
198005	JD	1980	5	80	60	1434
198005	JD	1980	5	80	70	57
198005	JD	1980	5	81.8	46	226
198005	JD	1980	5	83.3	40.6	178
198005	JD	1980	5	83.3	42	288
198005	JD	1980	5	83.3	51	100
198005	JD	1980	5	83.3	55	144
198005	JD	1980	5	83.3	60	582
198005	JD	1980	5	83.3	70	179
198005	JD	1980	5	86.7	35	116
198005	JD	1980	5	86.7	40	118
198005	JD	1980	5	86.7	45	95
198005	JD	1980	5	86.7	50	505
198005	JD	1980	5	86.7	55	478
198005	JD	1980	5	86.7	60	292
198005	JD	1980	5	86.7	70	231
198005	JD	1980	5	90	28	116
198005	JD	1980	5	90	30	150
198005	JD	1980	5	90	37	165
198005	JD	1980	5	90	45	127
198005	JD	1980	5	90	53	686
198005	JD	1980	5	90	60	1063
198005	JD	1980	5	90	70	210
198005	JD	1980	5	93.3	28	189
198005	JD	1980	5	93.3	30	150
198005	JD	1980	5	93.3	35	198
198005	JD	1980	5	93.3	40	458
198005	JD	1980	5	93.3	45	416
198005	JD	1980	5	93.3	50	165
198005	JD	1980	5	93.3	55	812
198005	JD	1980	5	93.3	60	931
198005	JD	1980	5	93.3	70	352
198104	JD	1981	4	76.7	48	55
198104	JD	1981	4	76.7	51	156
198104	JD	1981	4	76.7	55	72.5
198104	JD	1981	4	76.7	60	87.5
198104	JD	1981	4	76.7	70	65
198104	JD	1981	4	76.7	80	28.5
198104	JD	1981	4	76.7	90	24.5
198104	JD	1981	4	80	51	399.5
198104	JD	1981	4	80	55	186.5
198104	JD	1981	4	80	60	138.5
198104	JD	1981	4	80	70	118.5
198104	JD	1981	4	80	80	30.5
198104	JD	1981	4	80	90	7.5
198104	JD	1981	4	81.8	46	189.5
198104	JD	1981	4	83.3	40.6	401
198104	JD	1981	4	83.3	42	190
198104	JD	1981	4	83.3	51	150.5
198104	JD	1981	4	83.3	55	175
198104	JD	1981	4	83.3	60	53.5
198104	JD	1981	4	83.3	70	58.5
198104	JD	1981	4	83.3	80	11.5
198104	JD	1981	4	83.3	90	15
198104	JD	1981	4	86.7	33	379.5
198104	JD	1981	4	86.7	35	84
198104	JD	1981	4	86.7	40	76.5
198104	JD	1981	4	86.7	45	203.5
198104	JD	1981	4	86.7	50	250.5
198104	JD	1981	4	86.7	55	46
198104	JD	1981	4	86.7	60	74.5
198104	JD	1981	4	86.7	70	80
198104	JD	1981	4	86.7	80	87
198104	JD	1981	4	86.7	90	21
198104	JD	1981	4	90	28	115
198104	JD	1981	4	90	30	55.5
198104	JD	1981	4	90	37	59.5
198104	JD	1981	4	90	45	37.5
198104	JD	1981	4	90	53	39.5
198104	JD	1981	4	90	60	11
198104	JD	1981	4	90	70	18
198104	JD	1981	4	90	80	30
198104	JD	1981	4	90	90	20.5
198104	JD	1981	4	93.3	26.7	77
198104	JD	1981	4	93.3	28	87
198104	JD	1981	4	93.3	30	91.5
198104	JD	1981	4	93.3	35	51
198104	JD	1981	4	93.3	40	26
198104	JD	1981	4	93.3	45	26
198104	JD	1981	4	93.3	50	49
198104	JD	1981	4	93.3	55	48
198104	JD	1981	4	93.3	60	51
198104	JD	1981	4	93.3	70	19
198104	JD	1981	4	93.3	80	22.5
198104	JD	1981	4	93.3	90	19.5
198104	PN	1981	4	76.7	100	34.5
198104	PN	1981	4	76.7	51	104.5
198104	PN	1981	4	76.7	55	20.5
198104	PN	1981	4	76.7	60	46
198104	PN	1981	4	76.7	70	57.5
198104	PN	1981	4	76.7	80	15.5
198104	PN	1981	4	76.7	90	14
198104	PN	1981	4	80	100	16
198104	PN	1981	4	80	51	26.5
198104	PN	1981	4	80	55	60.5
198104	PN	1981	4	80	60	80.5
198104	PN	1981	4	80	70	57
198104	PN	1981	4	80	80	11.5
198104	PN	1981	4	80	90	21
198104	PN	1981	4	81.8	46	60.5
198104	PN	1981	4	83.3	100	4.5
198104	PN	1981	4	83.3	40.6	57.5
198104	PN	1981	4	83.3	42	78
198104	PN	1981	4	83.3	51	69
198104	PN	1981	4	83.3	55	32
198104	PN	1981	4	83.3	60	18
198104	PN	1981	4	83.3	70	75.5
198104	PN	1981	4	83.3	80	11
198104	PN	1981	4	83.3	90	12
198104	PN	1981	4	86.7	100	13.5
198104	PN	1981	4	86.7	33	260.5
198104	PN	1981	4	86.7	35	87
198104	PN	1981	4	86.7	40	87.5
198104	PN	1981	4	86.7	45	151.5
198104	PN	1981	4	86.7	50	172
198104	PN	1981	4	86.7	55	37.5
198104	PN	1981	4	86.7	60	50.5
198104	PN	1981	4	86.7	70	39.5
198104	PN	1981	4	86.7	80	4.5
198104	PN	1981	4	86.7	90	7
198104	PN	1981	4	90	100	2.5
198104	PN	1981	4	90	30	91
198104	PN	1981	4	90	37	74
198104	PN	1981	4	90	45	38.5
198104	PN	1981	4	90	53	31
198104	PN	1981	4	90	60	27.5
198104	PN	1981	4	90	70	23.5
198104	PN	1981	4	90	80	30.5
198104	PN	1981	4	90	90	14
198104	PN	1981	4	93.3	100	7
198104	PN	1981	4	93.3	28	35.5
198104	PN	1981	4	93.3	30	30
198104	PN	1981	4	93.3	35	27.5
198104	PN	1981	4	93.3	40	22
198104	PN	1981	4	93.3	45	33.5
198104	PN	1981	4	93.3	50	30.5
198104	PN	1981	4	93.3	55	35.5
198104	PN	1981	4	93.3	60	14
198104	PN	1981	4	93.3	70	15.5
198104	PN	1981	4	93.3	80	11.5
198104	PN	1981	4	93.3	90	9.5
198105	JD	1981	5	90	100	71.5
198105	JD	1981	5	90	28	158
198105	JD	1981	5	90	30	77
198105	JD	1981	5	90	37	26
198105	JD	1981	5	90	45	88
198105	JD	1981	5	90	53	97
198105	JD	1981	5	90	60	253.5
198105	JD	1981	5	90	70	95.5
198105	JD	1981	5	90	80	56.5
198105	JD	1981	5	90	90	33
198105	JD	1981	5	93.3	100	47.5
198105	JD	1981	5	93.3	26.7	414
198105	JD	1981	5	93.3	28	113
198105	JD	1981	5	93.3	30	123
198105	JD	1981	5	93.3	35	163
198105	JD	1981	5	93.3	40	51
198105	JD	1981	5	93.3	45	297
198105	JD	1981	5	93.3	50	262
198105	JD	1981	5	93.3	55	227
198105	JD	1981	5	93.3	60	181
198105	JD	1981	5	93.3	70	217
198105	JD	1981	5	93.3	80	36.5
198105	JD	1981	5	93.3	90	51.5
198105	NM	1981	5	76.7	100	19.5
198105	NM	1981	5	76.7	48	74
198105	NM	1981	5	76.7	51	259.5
198105	NM	1981	5	76.7	55	130.5
198105	NM	1981	5	76.7	60	362
198105	NM	1981	5	76.7	65	161
198105	NM	1981	5	76.7	70	170.5
198105	NM	1981	5	76.7	80	336
198105	NM	1981	5	76.7	90	21.5
198105	NM	1981	5	80	100	15.5
198105	NM	1981	5	80	51	58.5
198105	NM	1981	5	80	55	134
198105	NM	1981	5	80	60	311
198105	NM	1981	5	80	70	257.5
198105	NM	1981	5	80	80	44
198105	NM	1981	5	80	90	31
198105	NM	1981	5	81.8	46	96.5
198105	NM	1981	5	83.3	100	51
198105	NM	1981	5	83.3	40.6	197
198105	NM	1981	5	83.3	42	298
198105	NM	1981	5	83.3	51	140
198105	NM	1981	5	83.3	55	161
198105	NM	1981	5	83.3	60	864
198105	NM	1981	5	83.3	70	613
198105	NM	1981	5	83.3	80	257
198105	NM	1981	5	83.3	90	18
198105	NM	1981	5	86.7	100	54
198105	NM	1981	5	86.7	33	423
198105	NM	1981	5	86.7	35	118
198105	NM	1981	5	86.7	40	118
198105	NM	1981	5	86.7	45	145
198105	NM	1981	5	86.7	50	331
198105	NM	1981	5	86.7	55	167
198105	NM	1981	5	86.7	60	305
198105	NM	1981	5	86.7	80	272
198105	NM	1981	5	86.7	90	167
198203	PN	1982	3	76.7	100	23.5
198203	PN	1982	3	76.7	51	41
198203	PN	1982	3	76.7	55	48
198203	PN	1982	3	76.7	60	30.5
198203	PN	1982	3	76.7	70	43
198203	PN	1982	3	76.7	80	4.5
198203	PN	1982	3	76.7	90	24
198203	PN	1982	3	80	100	15.5
198203	PN	1982	3	80	51	335.5
198203	PN	1982	3	80	55	32.5
198203	PN	1982	3	80	60	37
198203	PN	1982	3	80	70	73
198203	PN	1982	3	80	80	52.5
198203	PN	1982	3	80	90	13
198203	PN	1982	3	81.8	46	90
198203	PN	1982	3	83.3	100	57
198203	PN	1982	3	83.3	40.6	44.5
198203	PN	1982	3	83.3	42	72
198203	PN	1982	3	83.3	51	63.5
198203	PN	1982	3	83.3	55	49.5
198203	PN	1982	3	83.3	60	24
198203	PN	1982	3	83.3	70	35
198203	PN	1982	3	83.3	80	44
198203	PN	1982	3	83.3	90	74
198203	PN	1982	3	86.7	100	71.5
198203	PN	1982	3	86.7	33	79.5
198203	PN	1982	3	86.7	35	19
198203	PN	1982	3	86.7	40	37
198203	PN	1982	3	86.7	45	71.5
198203	PN	1982	3	86.7	50	60.5
198203	PN	1982	3	86.7	55	46
198203	PN	1982	3	86.7	60	62.5
198203	PN	1982	3	86.7	70	83.5
198203	PN	1982	3	86.7	80	103.5
198203	PN	1982	3	86.7	90	107.5
198203	PN	1982	3	90	100	23
198203	PN	1982	3	90	110	9.5
198203	PN	1982	3	90	120	8.5
198203	PN	1982	3	90	30	31
198203	PN	1982	3	90	37	31
198203	PN	1982	3	90	45	47.5
198203	PN	1982	3	90	53	26
198203	PN	1982	3	90	60	20
198203	PN	1982	3	90	70	48
198203	PN	1982	3	90	80	9.5
198203	PN	1982	3	90	90	9.5
198203	PN	1982	3	93.3	100	17
198203	PN	1982	3	93.3	110	11
198203	PN	1982	3	93.3	120	3.5
198203	PN	1982	3	93.3	28	10
198203	PN	1982	3	93.3	30	13
198203	PN	1982	3	93.3	35	0
198203	PN	1982	3	93.3	40	23
198203	PN	1982	3	93.3	45	7.5
198203	PN	1982	3	93.3	50	7
198203	PN	1982	3	93.3	55	11
198203	PN	1982	3	93.3	60	41
198203	PN	1982	3	93.3	70	28
198203	PN	1982	3	93.3	80	12
198203	PN	1982	3	93.3	90	10.5
198303	EK	1983	3	76.7	100	45.5
198303	EK	1983	3	76.7	110	15
198303	EK	1983	3	76.7	51	32
198303	EK	1983	3	76.7	55	151.5
198303	EK	1983	3	76.7	60	588
198303	EK	1983	3	76.7	70	44
198303	EK	1983	3	76.7	80	32.5
198303	EK	1983	3	76.7	90	21.5
198303	EK	1983	3	80	100	42
198303	EK	1983	3	80	110	23
198303	EK	1983	3	80	51	5073
198303	EK	1983	3	80	55	26
198303	EK	1983	3	80	60	236.5
198303	EK	1983	3	80	70	47.5
198303	EK	1983	3	80	80	12.5
198303	EK	1983	3	80	90	12.5
198303	EK	1983	3	81.8	46	24
198303	EK	1983	3	83.3	100	14.5
198303	EK	1983	3	83.3	110	10.5
198303	EK	1983	3	83.3	40.6	8.5
198303	EK	1983	3	83.3	42	14
198303	EK	1983	3	83.3	51	18
198303	EK	1983	3	83.3	55	14.5
198303	EK	1983	3	83.3	60	21.5
198303	EK	1983	3	83.3	70	15.5
198303	EK	1983	3	83.3	80	7.5
198303	EK	1983	3	83.3	90	11.5
198303	EK	1983	3	86.7	100	5
198303	EK	1983	3	86.7	110	2.5
198303	EK	1983	3	86.7	33	82
198303	EK	1983	3	86.7	35	30.5
198303	EK	1983	3	86.7	40	16
198303	EK	1983	3	86.7	45	25
198303	EK	1983	3	86.7	50	24
198303	EK	1983	3	86.7	55	9.5
198303	EK	1983	3	86.7	60	2.5
198303	EK	1983	3	86.7	70	11.5
198303	EK	1983	3	86.7	80	12.5
198303	EK	1983	3	86.7	90	4
198303	EK	1983	3	90	100	18.5
198303	EK	1983	3	90	110	34.5
198303	EK	1983	3	90	30	20.5
198303	EK	1983	3	90	37	15
198303	EK	1983	3	90	45	31
198303	EK	1983	3	90	53	15
198303	EK	1983	3	90	60	20
198303	EK	1983	3	90	70	16
198303	EK	1983	3	90	80	7.5
198303	EK	1983	3	90	90	7.5
198303	EK	1983	3	93.3	100	7
198303	EK	1983	3	93.3	110	9.5
198303	EK	1983	3	93.3	28	14
198303	EK	1983	3	93.3	30	18.5
198303	EK	1983	3	93.3	35	17
198303	EK	1983	3	93.3	40	19.5
198303	EK	1983	3	93.3	45	13
198303	EK	1983	3	93.3	50	15
198303	EK	1983	3	93.3	55	10.5
198303	EK	1983	3	93.3	60	19.5
198303	EK	1983	3	93.3	70	126.5
198303	EK	1983	3	93.3	80	10
198303	EK	1983	3	93.3	90	12
198403	JD	1984	3	76.7	48	302
198403	JD	1984	3	76.7	51	144
198403	JD	1984	3	76.7	55	111
198403	JD	1984	3	76.7	60	260
198403	JD	1984	3	80	51	435
198403	JD	1984	3	80	55	48
198403	JD	1984	3	80	60	177
198403	JD	1984	3	81.8	46	64
198403	JD	1984	3	83.3	40.6	95
198403	JD	1984	3	83.3	42	60
198403	JD	1984	3	83.3	51	96
198403	JD	1984	3	83.3	55	53
198403	JD	1984	3	83.3	60	548
198403	JD	1984	3	83.3	65	131
198403	JD	1984	3	83.3	70	215
198403	JD	1984	3	86.7	33	204
198403	JD	1984	3	86.7	35	64
198403	JD	1984	3	86.7	40	63
198403	JD	1984	3	86.7	45	25
198403	JD	1984	3	86.7	50	146
198403	JD	1984	3	86.7	55	154
198403	JD	1984	3	86.7	60	295
198403	JD	1984	3	86.7	65	140
198403	JD	1984	3	86.7	70	17
198403	JD	1984	3	90	28	80.5
198403	JD	1984	3	90	30	51.5
198403	JD	1984	3	90	37	15.5
198403	JD	1984	3	90	45	18
198403	JD	1984	3	90	53	31.5
198403	JD	1984	3	90	60	92.5
198403	JD	1984	3	93.3	26.7	222
198403	JD	1984	3	93.3	28	70
198403	JD	1984	3	93.3	29	66
198403	JD	1984	3	93.3	30	112
198403	JD	1984	3	93.3	35	22
198403	JD	1984	3	93.3	40	26
198403	JD	1984	3	93.3	45	61
198403	JD	1984	3	93.3	50	290
198403	JD	1984	3	93.3	55	117
198403	JD	1984	3	93.3	60	154
198403	JD	1984	3	93.3	70	379
198404	JD	1984	4	76.7	100	43
198404	JD	1984	4	76.7	48	358
198404	JD	1984	4	76.7	51	224
198404	JD	1984	4	76.7	55	285
198404	JD	1984	4	76.7	60	449
198404	JD	1984	4	76.7	70	341
198404	JD	1984	4	76.7	80	124
198404	JD	1984	4	76.7	90	53
198404	JD	1984	4	80	100	43
198404	JD	1984	4	80	51	217
198404	JD	1984	4	80	55	48
198404	JD	1984	4	80	60	248
198404	JD	1984	4	80	70	654
198404	JD	1984	4	80	80	118
198404	JD	1984	4	80	90	57
198404	JD	1984	4	81.8	46	63
198404	JD	1984	4	83.3	100	51
198404	JD	1984	4	83.3	40.6	320
198404	JD	1984	4	83.3	42	294
198404	JD	1984	4	83.3	51	943
198404	JD	1984	4	83.3	55	146
198404	JD	1984	4	83.3	60	302
198404	JD	1984	4	83.3	70	344
198404	JD	1984	4	83.3	80	206
198404	JD	1984	4	83.3	90	65
198404	JD	1984	4	86.7	100	60
198404	JD	1984	4	86.7	33	596
198404	JD	1984	4	86.7	35	96
198404	JD	1984	4	86.7	40	88
198404	JD	1984	4	86.7	45	108
198404	JD	1984	4	86.7	50	224
198404	JD	1984	4	86.7	55	188
198404	JD	1984	4	86.7	60	249
198404	JD	1984	4	86.7	70	390
198404	JD	1984	4	86.7	80	342
198404	JD	1984	4	86.7	90	253
198404	NM	1984	4	90	100	37
198404	NM	1984	4	90	28	41
198404	NM	1984	4	90	30	118
198404	NM	1984	4	90	35	90
198404	NM	1984	4	90	37	82
198404	NM	1984	4	90	45	124
198404	NM	1984	4	90	70	105.5
198404	NM	1984	4	93.3	100	22
198404	NM	1984	4	93.3	26.7	202
198404	NM	1984	4	93.3	29	55
198404	NM	1984	4	93.3	30	78
198404	NM	1984	4	93.3	35	31
198404	NM	1984	4	93.3	40	29
198404	NM	1984	4	93.3	45	147
198404	NM	1984	4	93.3	50	124
198404	NM	1984	4	93.3	55	70
198404	NM	1984	4	93.3	60	54
198404	NM	1984	4	93.3	70	39
198404	NM	1984	4	93.3	80	131
198404	NM	1984	4	93.3	90	44
198405	JD	1984	5	76.7	100	67
198405	JD	1984	5	76.7	48	1410
198405	JD	1984	5	76.7	51	251
198405	JD	1984	5	76.7	55	121
198405	JD	1984	5	76.7	60	701
198405	JD	1984	5	76.7	70	507
198405	JD	1984	5	76.7	80	733
198405	JD	1984	5	76.7	90	471
198405	JD	1984	5	80	100	122
198405	JD	1984	5	80	51	245
198405	JD	1984	5	80	55	136
198405	JD	1984	5	80	60	253
198405	JD	1984	5	80	70	514
198405	JD	1984	5	80	80	1298
198405	JD	1984	5	80	90	189
198405	JD	1984	5	81.8	46	117
198405	JD	1984	5	83.3	100	90
198405	JD	1984	5	83.3	40.6	229
198405	JD	1984	5	83.3	42	58
198405	JD	1984	5	83.3	51	196
198405	JD	1984	5	83.3	55	46
198405	JD	1984	5	83.3	60	453
198405	JD	1984	5	83.3	70	578
198405	JD	1984	5	83.3	80	431
198405	JD	1984	5	83.3	90	886
198405	JD	1984	5	86.7	100	118
198405	JD	1984	5	86.7	33	789
198405	JD	1984	5	86.7	35	211
198405	JD	1984	5	86.7	40	56
198405	JD	1984	5	86.7	45	131
198405	JD	1984	5	86.7	50	44
198405	JD	1984	5	86.7	55	61
198405	JD	1984	5	86.7	60	380
198405	JD	1984	5	86.7	70	1925
198405	JD	1984	5	86.7	80	806
198405	JD	1984	5	86.7	90	301
198505	JD	1985	5	76.7	51	117
198505	JD	1985	5	76.7	55	234.5
198505	JD	1985	5	76.7	60	113.5
198505	JD	1985	5	76.7	70	165.5
198505	JD	1985	5	76.7	80	100
198505	JD	1985	5	80	51	0
198505	JD	1985	5	80	55	127.5
198505	JD	1985	5	80	60	151
198505	JD	1985	5	80	70	136
198505	JD	1985	5	80	80	49.5
198505	JD	1985	5	80	90	28
198505	JD	1985	5	81.8	46	688
198505	JD	1985	5	83.3	40.6	1549
198505	JD	1985	5	83.3	42	2934
198505	JD	1985	5	83.3	51	523
198505	JD	1985	5	83.3	55	304.5
198505	JD	1985	5	83.3	60	130.5
198505	JD	1985	5	83.3	70	141
198505	JD	1985	5	86.7	33	353
198505	JD	1985	5	86.7	35	183.5
198505	JD	1985	5	86.7	40	165.5
198505	JD	1985	5	86.7	45	1700.5
198505	JD	1985	5	86.7	50	1712.5
198505	JD	1985	5	86.7	55	1814.5
198505	JD	1985	5	86.7	60	263
198505	JD	1985	5	86.7	70	134
198505	JD	1985	5	90	100	30
198505	JD	1985	5	90	110	18.5
198505	JD	1985	5	90	120	16
198505	JD	1985	5	90	28	177.5
198505	JD	1985	5	90	30	189.5
198505	JD	1985	5	90	35	91
198505	JD	1985	5	90	37	1638
198505	JD	1985	5	90	45	2569
198505	JD	1985	5	90	53	2692.5
198505	JD	1985	5	90	60	147
198505	JD	1985	5	90	70	74.5
198505	JD	1985	5	90	80	405
198505	JD	1985	5	90	90	67.5
198505	JD	1985	5	93.3	100	20
198505	JD	1985	5	93.3	110	12
198505	JD	1985	5	93.3	120	14.5
198505	JD	1985	5	93.3	26.7	116.5
198505	JD	1985	5	93.3	29	34.5
198505	JD	1985	5	93.3	30	43
198505	JD	1985	5	93.3	35	323
198505	JD	1985	5	93.3	40	100
198505	JD	1985	5	93.3	45	1808.5
198505	JD	1985	5	93.3	50	1021
198505	JD	1985	5	93.3	55	160.5
198505	JD	1985	5	93.3	60	30
198505	JD	1985	5	93.3	65	48.5
198505	JD	1985	5	93.3	70	297
198505	JD	1985	5	93.3	80	0
198505	JD	1985	5	93.3	90	161.5
198605	JD	1986	5	76.7	100	44.5
198605	JD	1986	5	76.7	110	24
198605	JD	1986	5	76.7	120	29
198605	JD	1986	5	76.7	55	262.5
198605	JD	1986	5	76.7	60	150.5
198605	JD	1986	5	76.7	70	248.5
198605	JD	1986	5	76.7	80	30.5
198605	JD	1986	5	76.7	90	18
198605	JD	1986	5	80	100	18
198605	JD	1986	5	80	110	18
198605	JD	1986	5	80	120	24.5
198605	JD	1986	5	80	51	212.5
198605	JD	1986	5	80	55	235
198605	JD	1986	5	80	60	231.5
198605	JD	1986	5	80	70	98
198605	JD	1986	5	80	80	16.5
198605	JD	1986	5	80	90	47.5
198605	JD	1986	5	81.7	46.9	208.5
198605	JD	1986	5	83.3	40.6	323.5
198605	JD	1986	5	83.3	42	305
198605	JD	1986	5	83.3	51	126
198605	JD	1986	5	83.3	55	105.5
198605	JD	1986	5	83.3	60	77
198605	JD	1986	5	83.3	70	45.5
198605	JD	1986	5	86.7	33	501
198605	JD	1986	5	86.7	35	129.5
198605	JD	1986	5	86.7	40	117.5
198605	JD	1986	5	86.7	45	98.5
198605	JD	1986	5	86.7	50	174
198605	JD	1986	5	86.7	55	83.5
198605	JD	1986	5	86.7	60	118.5
198605	JD	1986	5	86.7	70	22.5
198605	JD	1986	5	90	100	16.5
198605	JD	1986	5	90	110	16
198605	JD	1986	5	90	120	10.5
198605	JD	1986	5	90	28	269.5
198605	JD	1986	5	90	30	139
198605	JD	1986	5	90	35	58
198605	JD	1986	5	90	37	64
198605	JD	1986	5	90	45	55.5
198605	JD	1986	5	90	53	54.5
198605	JD	1986	5	90	60	81.5
198605	JD	1986	5	90	70	27.5
198605	JD	1986	5	90	80	18
198605	JD	1986	5	90	90	13.5
198605	JD	1986	5	93.3	100	10.5
198605	JD	1986	5	93.3	110	15
198605	JD	1986	5	93.3	120	12
198605	JD	1986	5	93.3	26.7	151
198605	JD	1986	5	93.3	29	59.5
198605	JD	1986	5	93.3	30	81.5
198605	JD	1986	5	93.3	35	85.5
198605	JD	1986	5	93.3	40	61.5
198605	JD	1986	5	93.3	45	65
198605	JD	1986	5	93.3	50	66
198605	JD	1986	5	93.3	55	70.5
198605	JD	1986	5	93.3	60	65
198605	JD	1986	5	93.3	70	67
198605	JD	1986	5	93.3	80	22.5
198605	JD	1986	5	93.3	90	15.5
198703	JD	1987	3	76.7	100	39
198703	JD	1987	3	76.7	49	167
198703	JD	1987	3	76.7	51	87
198703	JD	1987	3	76.7	55	148
198703	JD	1987	3	76.7	60	82
198703	JD	1987	3	76.7	70	184
198703	JD	1987	3	76.7	80	91
198703	JD	1987	3	76.7	90	39
198703	JD	1987	3	80	100	113
198703	JD	1987	3	80	51	111
198703	JD	1987	3	80	55	122
198703	JD	1987	3	80	60	81
198703	JD	1987	3	80	70	67
198703	JD	1987	3	80	80	92
198703	JD	1987	3	80	90	58
198703	JD	1987	3	81.8	46.9	239
198703	JD	1987	3	83.3	100	94
198703	JD	1987	3	83.3	40.6	0
198703	JD	1987	3	83.3	42	219
198703	JD	1987	3	83.3	51	417
198703	JD	1987	3	83.3	55	114
198703	JD	1987	3	83.3	60	103
198703	JD	1987	3	83.3	70	101
198703	JD	1987	3	83.3	80	55
198703	JD	1987	3	83.3	90	48
198703	JD	1987	3	86.7	100	93
198703	JD	1987	3	86.7	33	150
198703	JD	1987	3	86.7	35	92
198703	JD	1987	3	86.7	39.5	99
198703	JD	1987	3	86.7	45	98
198703	JD	1987	3	86.7	50	143
198703	JD	1987	3	86.7	55	108
198703	JD	1987	3	86.7	60	100
198703	JD	1987	3	86.7	70	108
198703	JD	1987	3	86.7	80	80
198703	JD	1987	3	86.7	90	45
198703	JD	1987	3	90	100	195
198703	JD	1987	3	90	110	35
198703	JD	1987	3	90	120	16
198703	JD	1987	3	90	28	88
198703	JD	1987	3	90	30	0
198703	JD	1987	3	90	35	76
198703	JD	1987	3	90	37	83
198703	JD	1987	3	90	45	107
198703	JD	1987	3	90	53	73
198703	JD	1987	3	90	60	120
198703	JD	1987	3	90	70	48
198703	JD	1987	3	90	80	27
198703	JD	1987	3	90	90	57
198703	JD	1987	3	93.3	100	50
198703	JD	1987	3	93.3	110	34
198703	JD	1987	3	93.3	120	14
198703	JD	1987	3	93.3	26.7	63
198703	JD	1987	3	93.3	28	69
198703	JD	1987	3	93.3	30	60
198703	JD	1987	3	93.3	35	60
198703	JD	1987	3	93.3	40	49
198703	JD	1987	3	93.3	45	101
198703	JD	1987	3	93.3	50	82
[truncated: 1,268 more rows]

## Sheet: Fig. 4, suppl. Fig. 5 raw data
Year	Species	Abundance_m2
1958	Aetideus bradyi	20.475
1958	Aetideus divergens	0
1958	Calanus pacificus	4620.52
1958	Candacia bipinnata	12.285
1958	Candacia curta	47.093
1958	COPEPODA_small	9494.26
1958	Eucalanus californicus	179.156
1958	Eucalanus hyalinus	4.095
1958	Euchaeta media	10.238
1958	Euchirella pseudopulchra	2.048
1958	Gaidius pungens	0
1958	Heterorhabdus abyssalis	0
1958	Heterorhabdus papilliger	20.475
1958	Labidocera trispinosa	24.57
1958	Lucicutia flavicornis	4.095
1958	Lucicutia spp.	0
1958	Mesocalanus tenuicornis	79.853
1958	Metridia cf. pacifica	498.225
1958	Nannocalanus minor	6.143
1958	Neocalanus gracilis	0
1958	Neocalanus plumchrus	0
1958	OTHER CALANOIDS	165.848
1958	Pleuromamma abdominalis edentata	92.138
1958	Pleuromamma abdominalis typica	2.048
1958	Pleuromamma borealis	1221.67
1958	Pleuromamma gracilis	20.475
1958	Pleuromamma piseki	0
1958	Pleuromamma quadrungulata	6.143
1958	Pleuromamma xiphias	2.048
1958	Rhincalanus nasutus	514.434
1958	Subeucalanus crassus	0
1959	Aetideus bradyi	0.87
1959	Aetideus divergens	0
1959	Calanus pacificus	4718.88
1959	Candacia bipinnata	6.09
1959	Candacia curta	8.7
1959	COPEPODA_small	11931.5
1959	Eucalanus californicus	221.328
1959	Eucalanus hyalinus	1.74
1959	Euchaeta media	0.87
1959	Euchirella pseudopulchra	2.61
1959	Gaidius pungens	0
1959	Heterorhabdus abyssalis	0
1959	Heterorhabdus papilliger	6.96
1959	Labidocera trispinosa	6.96
1959	Lucicutia flavicornis	0.87
1959	Lucicutia spp.	0
1959	Mesocalanus tenuicornis	23.49
1959	Metridia cf. pacifica	151.38
1959	Nannocalanus minor	0.87
1959	Neocalanus gracilis	0
1959	Neocalanus plumchrus	0
1959	OTHER CALANOIDS	75.168
1959	Pleuromamma abdominalis edentata	58.464
1959	Pleuromamma abdominalis typica	4.35
1959	Pleuromamma borealis	256.128
1959	Pleuromamma gracilis	8.7
1959	Pleuromamma piseki	0
1959	Pleuromamma quadrungulata	0.87
1959	Pleuromamma xiphias	0.87
1959	Rhincalanus nasutus	285.36
1959	Subeucalanus crassus	0
1960	Aetideus bradyi	3.046
1960	Aetideus divergens	0
1960	Calanus pacificus	4375.69
1960	Candacia bipinnata	12.1845
1960	Candacia curta	1.054
1960	COPEPODA_small	11604.1
1960	Eucalanus californicus	39.0575
1960	Eucalanus hyalinus	1.054
1960	Euchaeta media	0.9385
1960	Euchirella pseudopulchra	6.916
1960	Gaidius pungens	0
1960	Heterorhabdus abyssalis	1.054
1960	Heterorhabdus papilliger	13.2385
1960	Labidocera trispinosa	5.1535
1960	Lucicutia flavicornis	0.9385
1960	Lucicutia spp.	0
1960	Mesocalanus tenuicornis	27.7775
1960	Metridia cf. pacifica	993.958
1960	Nannocalanus minor	0.9385
1960	Neocalanus gracilis	0
1960	Neocalanus plumchrus	0
1960	OTHER CALANOIDS	183.46
1960	Pleuromamma abdominalis edentata	82.7045
1960	Pleuromamma abdominalis typica	3.9845
1960	Pleuromamma borealis	1391.37
1960	Pleuromamma gracilis	21.916
1960	Pleuromamma piseki	0.9385
1960	Pleuromamma quadrungulata	6.092
1960	Pleuromamma xiphias	0.9385
1960	Rhincalanus nasutus	167.688
1960	Subeucalanus crassus	0
1961	Aetideus bradyi	0.908
1961	Aetideus divergens	0
1961	Calanus pacificus	2507.2
1961	Candacia bipinnata	12.711
1961	Candacia curta	0.908
1961	COPEPODA_small	8987.78
1961	Eucalanus californicus	174.138
1961	Eucalanus hyalinus	1.816
1961	Euchaeta media	2.724
1961	Euchirella pseudopulchra	6.355
1961	Gaidius pungens	0
1961	Heterorhabdus abyssalis	0
1961	Heterorhabdus papilliger	4.54
1961	Labidocera trispinosa	4.54
1961	Lucicutia flavicornis	0
1961	Lucicutia spp.	0
1961	Mesocalanus tenuicornis	14.527
1961	Metridia cf. pacifica	783.831
1961	Nannocalanus minor	0
1961	Neocalanus gracilis	0
1961	Neocalanus plumchrus	0
1961	OTHER CALANOIDS	128.379
1961	Pleuromamma abdominalis edentata	67.367
1961	Pleuromamma abdominalis typica	0.908
1961	Pleuromamma borealis	305.058
1961	Pleuromamma gracilis	1.816
1961	Pleuromamma piseki	0.908
1961	Pleuromamma quadrungulata	6.355
1961	Pleuromamma xiphias	1.816
1961	Rhincalanus nasutus	120.752
1961	Subeucalanus crassus	0
1962	Aetideus bradyi	3.75
1962	Aetideus divergens	0
1962	Calanus pacificus	3472.45
1962	Candacia bipinnata	4.9245
1962	Candacia curta	2.143
1962	COPEPODA_small	12844.7
1962	Eucalanus californicus	143.321
1962	Eucalanus hyalinus	2.3485
1962	Euchaeta media	5.666
1962	Euchirella pseudopulchra	18.274
1962	Gaidius pungens	0
1962	Heterorhabdus abyssalis	0
1962	Heterorhabdus papilliger	14.7515
1962	Labidocera trispinosa	1.0715
1962	Lucicutia flavicornis	0.5355
1962	Lucicutia spp.	1.71
1962	Mesocalanus tenuicornis	40.526
1962	Metridia cf. pacifica	1878.64
1962	Nannocalanus minor	0.5355
1962	Neocalanus gracilis	1.1745
1962	Neocalanus plumchrus	0
1962	OTHER CALANOIDS	203.957
1962	Pleuromamma abdominalis edentata	173.611
1962	Pleuromamma abdominalis typica	3.853
1962	Pleuromamma borealis	984.664
1962	Pleuromamma gracilis	3.2145
1962	Pleuromamma piseki	0.5355
1962	Pleuromamma quadrungulata	6.304
1962	Pleuromamma xiphias	3.523
1962	Rhincalanus nasutus	298.546
1962	Subeucalanus crassus	0
1963	Aetideus bradyi	4.749
1963	Aetideus divergens	0
1963	Calanus pacificus	5833.62
1963	Candacia bipinnata	18.994
1963	Candacia curta	0
1963	COPEPODA_small	11299.9
1963	Eucalanus californicus	56.983
1963	Eucalanus hyalinus	2.374
1963	Euchaeta media	1.187
1963	Euchirella pseudopulchra	14.246
1963	Gaidius pungens	0
1963	Heterorhabdus abyssalis	1.187
1963	Heterorhabdus papilliger	14.246
1963	Labidocera trispinosa	0
1963	Lucicutia flavicornis	3.561
1963	Lucicutia spp.	0
1963	Mesocalanus tenuicornis	32.053
1963	Metridia cf. pacifica	1662
1963	Nannocalanus minor	0
1963	Neocalanus gracilis	1.187
1963	Neocalanus plumchrus	0
1963	OTHER CALANOIDS	168.97
1963	Pleuromamma abdominalis edentata	83.1
1963	Pleuromamma abdominalis typica	2.374
1963	Pleuromamma borealis	288.08
1963	Pleuromamma gracilis	3.561
1963	Pleuromamma piseki	0
1963	Pleuromamma quadrungulata	0
1963	Pleuromamma xiphias	1.187
1963	Rhincalanus nasutus	248.377
1963	Subeucalanus crassus	0
1964	Aetideus bradyi	34.5612
1964	Aetideus divergens	0
1964	Calanus pacificus	2636.43
1964	Candacia bipinnata	11.1936
1964	Candacia curta	29.3468
1964	COPEPODA_small	17481
1964	Eucalanus californicus	243.623
1964	Eucalanus hyalinus	4.87367
1964	Euchaeta media	7.41975
1964	Euchirella pseudopulchra	5.44108
1964	Gaidius pungens	0
1964	Heterorhabdus abyssalis	0
1964	Heterorhabdus papilliger	13.7381
1964	Labidocera trispinosa	16.9926
1964	Lucicutia flavicornis	2.21858
1964	Lucicutia spp.	0.62175
1964	Mesocalanus tenuicornis	90.3899
1964	Metridia cf. pacifica	1039.12
1964	Nannocalanus minor	36.3847
1964	Neocalanus gracilis	0.791083
1964	Neocalanus plumchrus	0
1964	OTHER CALANOIDS	199.555
1964	Pleuromamma abdominalis edentata	121.904
1964	Pleuromamma abdominalis typica	4.40683
1964	Pleuromamma borealis	942.658
1964	Pleuromamma gracilis	12.9667
1964	Pleuromamma piseki	0.633833
1964	Pleuromamma quadrungulata	1.10125
1964	Pleuromamma xiphias	1.42425
1964	Rhincalanus nasutus	1028.89
1964	Subeucalanus crassus	0
1965	Aetideus bradyi	3.517
1965	Aetideus divergens	0
1965	Calanus pacificus	1025.71
1965	Candacia bipinnata	8.792
1965	Candacia curta	2.638
1965	COPEPODA_small	5446.54
1965	Eucalanus californicus	72.445
1965	Eucalanus hyalinus	1.758
1965	Euchaeta media	3.517
1965	Euchirella pseudopulchra	5.275
1965	Gaidius pungens	0
1965	Heterorhabdus abyssalis	0
1965	Heterorhabdus papilliger	3.517
1965	Labidocera trispinosa	7.033
1965	Lucicutia flavicornis	0.879
1965	Lucicutia spp.	0.879
1965	Mesocalanus tenuicornis	20.221
1965	Metridia cf. pacifica	475.931
1965	Nannocalanus minor	0.879
1965	Neocalanus gracilis	3.517
1965	Neocalanus plumchrus	0
1965	OTHER CALANOIDS	126.602
1965	Pleuromamma abdominalis edentata	67.697
1965	Pleuromamma abdominalis typica	3.517
1965	Pleuromamma borealis	187.09
1965	Pleuromamma gracilis	7.913
1965	Pleuromamma piseki	4.396
1965	Pleuromamma quadrungulata	8.792
1965	Pleuromamma xiphias	6.154
1965	Rhincalanus nasutus	153.154
1965	Subeucalanus crassus	0
1966	Aetideus bradyi	6.332
1966	Aetideus divergens	152.708
1966	Calanus pacificus	8070.85
1966	Candacia bipinnata	8.96
1966	Candacia curta	2.1055
1966	COPEPODA_small	11434
1966	Eucalanus californicus	36.362
1966	Eucalanus hyalinus	0.8815
1966	Euchaeta media	4.7495
1966	Euchirella pseudopulchra	3.346
1966	Gaidius pungens	51.1125
1966	Heterorhabdus abyssalis	0
1966	Heterorhabdus papilliger	23.207
1966	Labidocera trispinosa	7.5725
1966	Lucicutia flavicornis	3.166
1966	Lucicutia spp.	1.5835
1966	Mesocalanus tenuicornis	98.841
1966	Metridia cf. pacifica	630.245
1966	Nannocalanus minor	2.4645
1966	Neocalanus gracilis	0
1966	Neocalanus plumchrus	0
1966	OTHER CALANOIDS	105.564
1966	Pleuromamma abdominalis edentata	130.012
1966	Pleuromamma abdominalis typica	6.691
1966	Pleuromamma borealis	1073.79
1966	Pleuromamma gracilis	39.2495
1966	Pleuromamma piseki	1.7625
1966	Pleuromamma quadrungulata	6.691
1966	Pleuromamma xiphias	3.868
1966	Rhincalanus nasutus	251.777
1966	Subeucalanus crassus	0
1969	Aetideus bradyi	21.3045
1969	Aetideus divergens	252.399
1969	Calanus pacificus	8728.9
1969	Candacia bipinnata	13.9315
1969	Candacia curta	24.1885
1969	COPEPODA_small	27348.5
1969	Eucalanus californicus	204.711
1969	Eucalanus hyalinus	0.66
1969	Euchaeta media	16.9295
1969	Euchirella pseudopulchra	5.222
1969	Gaidius pungens	29.0355
1969	Heterorhabdus abyssalis	2.5825
1969	Heterorhabdus papilliger	26.828
1969	Labidocera trispinosa	2.2815
1969	Lucicutia flavicornis	21.7195
1969	Lucicutia spp.	6.7295
1969	Mesocalanus tenuicornis	22.6245
1969	Metridia cf. pacifica	1289.05
1969	Nannocalanus minor	0.9615
1969	Neocalanus gracilis	1.9795
1969	Neocalanus plumchrus	2.884
1969	OTHER CALANOIDS	317.449
1969	Pleuromamma abdominalis edentata	108.176
1969	Pleuromamma abdominalis typica	5.882
1969	Pleuromamma borealis	1781.64
1969	Pleuromamma gracilis	110.139
1969	Pleuromamma piseki	12.367
1969	Pleuromamma quadrungulata	19.2675
1969	Pleuromamma xiphias	10.143
1969	Rhincalanus nasutus	401.67
1969	Subeucalanus crassus	0
1972	Aetideus bradyi	40.282
1972	Aetideus divergens	184.145
1972	Calanus pacificus	3504.9
1972	Candacia bipinnata	7.673
1972	Candacia curta	1.918
1972	COPEPODA_small	12047.7
1972	Eucalanus californicus	155.373
1972	Eucalanus hyalinus	0
1972	Euchaeta media	11.509
1972	Euchirella pseudopulchra	13.427
1972	Gaidius pungens	0
1972	Heterorhabdus abyssalis	1.918
1972	Heterorhabdus papilliger	36.445
1972	Labidocera trispinosa	5.755
1972	Lucicutia flavicornis	1.918
1972	Lucicutia spp.	7.673
1972	Mesocalanus tenuicornis	42.2
1972	Metridia cf. pacifica	2434.81
1972	Nannocalanus minor	1.918
1972	Neocalanus gracilis	0
1972	Neocalanus plumchrus	1.918
1972	OTHER CALANOIDS	337.6
1972	Pleuromamma abdominalis edentata	113.556
1972	Pleuromamma abdominalis typica	5.755
1972	Pleuromamma borealis	552.436
1972	Pleuromamma gracilis	30.691
1972	Pleuromamma piseki	28.773
1972	Pleuromamma quadrungulata	15.345
1972	Pleuromamma xiphias	3.836
1972	Rhincalanus nasutus	316.116
1972	Subeucalanus crassus	0
1974	COPEPODA_small	20776.5
1975	Aetideus bradyi	5.382
1975	Aetideus divergens	0
1975	Calanus pacificus	6211.7
1975	Candacia bipinnata	6.727
1975	Candacia curta	1.345
1975	COPEPODA_small	18830.4
1975	Eucalanus californicus	276.075
1975	Eucalanus hyalinus	2.691
1975	Euchaeta media	9.418
1975	Euchirella pseudopulchra	10.763
1975	Gaidius pungens	0
1975	Heterorhabdus abyssalis	2.691
1975	Heterorhabdus papilliger	20.181
1975	Labidocera trispinosa	4.036
1975	Lucicutia flavicornis	4.036
1975	Lucicutia spp.	4.036
1975	Mesocalanus tenuicornis	14.799
1975	Metridia cf. pacifica	1557.97
1975	Nannocalanus minor	0
1975	Neocalanus gracilis	1.345
1975	Neocalanus plumchrus	0
1975	OTHER CALANOIDS	262.929
1975	Pleuromamma abdominalis edentata	71.306
1975	Pleuromamma abdominalis typica	5.382
1975	Pleuromamma borealis	300.984
1975	Pleuromamma gracilis	13.454
1975	Pleuromamma piseki	4.036
1975	Pleuromamma quadrungulata	16.145
1975	Pleuromamma xiphias	2.691
1975	Rhincalanus nasutus	247.015
1975	Subeucalanus crassus	0
1976	Aetideus bradyi	7.808
1976	Aetideus divergens	0
1976	Calanus pacificus	2359.87
1976	Candacia bipinnata	10.411
1976	Candacia curta	0
1976	COPEPODA_small	4543.5
1976	Eucalanus californicus	59.864
1976	Eucalanus hyalinus	0
1976	Euchaeta media	5.206
1976	Euchirella pseudopulchra	5.206
1976	Gaidius pungens	0
1976	Heterorhabdus abyssalis	0
1976	Heterorhabdus papilliger	13.014
1976	Labidocera trispinosa	2.603
1976	Lucicutia flavicornis	5.206
1976	Lucicutia spp.	0
1976	Mesocalanus tenuicornis	33.836
1976	Metridia cf. pacifica	593.438
1976	Nannocalanus minor	0
1976	Neocalanus gracilis	0
1976	Neocalanus plumchrus	0
1976	OTHER CALANOIDS	262.883
1976	Pleuromamma abdominalis edentata	41.645
1976	Pleuromamma abdominalis typica	5.206
1976	Pleuromamma borealis	364.392
1976	Pleuromamma gracilis	18.22
1976	Pleuromamma piseki	0
1976	Pleuromamma quadrungulata	23.425
1976	Pleuromamma xiphias	0
1976	Rhincalanus nasutus	497.135
1976	Subeucalanus crassus	0
1977	Aetideus bradyi	18.567
1977	Aetideus divergens	468.714
1977	Calanus pacificus	6299.03
1977	Candacia bipinnata	8.252
1977	Candacia curta	26.819
1977	COPEPODA_small	22729.3
1977	Eucalanus californicus	733.053
1977	Eucalanus hyalinus	4.126
1977	Euchaeta media	8.252
1977	Euchirella pseudopulchra	8.252
1977	Gaidius pungens	0
1977	Heterorhabdus abyssalis	16.504
1977	Heterorhabdus papilliger	2.063
1977	Labidocera trispinosa	0
1977	Lucicutia flavicornis	6.189
1977	Lucicutia spp.	33.008
1977	Mesocalanus tenuicornis	72.205
1977	Metridia cf. pacifica	173.292
1977	Nannocalanus minor	55.701
1977	Neocalanus gracilis	2.063
1977	Neocalanus plumchrus	0
1977	OTHER CALANOIDS	465.825
1977	Pleuromamma abdominalis edentata	173.292
1977	Pleuromamma abdominalis typica	2.063
1977	Pleuromamma borealis	858.208
1977	Pleuromamma gracilis	70.142
1977	Pleuromamma piseki	0
1977	Pleuromamma quadrungulata	2.063
1977	Pleuromamma xiphias	0
1977	Rhincalanus nasutus	908.545
1977	Subeucalanus crassus	0
1978	Aetideus bradyi	44.743
1978	Aetideus divergens	0
1978	Calanus pacificus	1651.96
1978	Candacia bipinnata	16.7438
1978	Candacia curta	7.568
1978	COPEPODA_small	12201.5
1978	Eucalanus californicus	391.146
1978	Eucalanus hyalinus	1.7577
1978	Euchaeta media	15.61
1978	Euchirella pseudopulchra	7.53575
1978	Gaidius pungens	32.86
1978	Heterorhabdus abyssalis	1.384
1978	Heterorhabdus papilliger	10.3254
1978	Labidocera trispinosa	326.941
1978	Lucicutia flavicornis	13.384
1978	Lucicutia spp.	16.7264
1978	Mesocalanus tenuicornis	48.3123
1978	Metridia cf. pacifica	101.373
1978	Nannocalanus minor	3.8265
1978	Neocalanus gracilis	2.46735
1978	Neocalanus plumchrus	0.213
1978	OTHER CALANOIDS	310.435
1978	Pleuromamma abdominalis edentata	73.4008
1978	Pleuromamma abdominalis typica	4.5777
1978	Pleuromamma borealis	562.096
1978	Pleuromamma gracilis	100.456
1978	Pleuromamma piseki	4.55265
1978	Pleuromamma quadrungulata	30.9561
1978	Pleuromamma xiphias	1.38175
1978	Rhincalanus nasutus	515.154
1978	Subeucalanus crassus	24.804
1979	Aetideus bradyi	39.444
1979	Aetideus divergens	0
1979	Calanus pacificus	3637.91
1979	Candacia bipinnata	18.407
1979	Candacia curta	5.259
1979	COPEPODA_small	14443.1
1979	Eucalanus californicus	649.143
1979	Eucalanus hyalinus	0
1979	Euchaeta media	10.519
1979	Euchirella pseudopulchra	10.519
1979	Gaidius pungens	0
1979	Heterorhabdus abyssalis	0
1979	Heterorhabdus papilliger	21.037
1979	Labidocera trispinosa	2.63
1979	Lucicutia flavicornis	7.889
1979	Lucicutia spp.	10.519
1979	Mesocalanus tenuicornis	84.148
1979	Metridia cf. pacifica	2797.93
1979	Nannocalanus minor	0
1979	Neocalanus gracilis	7.889
1979	Neocalanus plumchrus	2.63
1979	OTHER CALANOIDS	298.276
1979	Pleuromamma abdominalis edentata	205.111
1979	Pleuromamma abdominalis typica	15.778
1979	Pleuromamma borealis	662.667
1979	Pleuromamma gracilis	165.667
1979	Pleuromamma piseki	10.519
1979	Pleuromamma quadrungulata	13.148
1979	Pleuromamma xiphias	7.889
1979	Rhincalanus nasutus	437.27
1979	Subeucalanus crassus	0
1980	Aetideus bradyi	12.171
1980	Aetideus divergens	0
1980	Calanus pacificus	6884.16
1980	Candacia bipinnata	27.386
1980	Candacia curta	3.043
1980	COPEPODA_small	21948.2
1980	Eucalanus californicus	382.183
1980	Eucalanus hyalinus	3.043
1980	Euchaeta media	15.214
1980	Euchirella pseudopulchra	3.043
1980	Gaidius pungens	0
1980	Heterorhabdus abyssalis	3.043
1980	Heterorhabdus papilliger	12.171
1980	Labidocera trispinosa	15.214
1980	Lucicutia flavicornis	0
1980	Lucicutia spp.	9.129
1980	Mesocalanus tenuicornis	60.857
1980	Metridia cf. pacifica	1047.96
1980	Nannocalanus minor	12.171
1980	Neocalanus gracilis	6.086
1980	Neocalanus plumchrus	9.129
1980	OTHER CALANOIDS	318.283
1980	Pleuromamma abdominalis edentata	234.3
1980	Pleuromamma abdominalis typica	12.171
1980	Pleuromamma borealis	1030.92
1980	Pleuromamma gracilis	45.643
1980	Pleuromamma piseki	6.086
1980	Pleuromamma quadrungulata	15.214
1980	Pleuromamma xiphias	0
1980	Rhincalanus nasutus	1124.64
1980	Subeucalanus crassus	0
1981	Aetideus bradyi	9.02
1981	Aetideus divergens	0
1981	Calanus pacificus	4027.19
1981	Candacia bipinnata	9.02
1981	Candacia curta	15.463
1981	COPEPODA_small	23545.6
1981	Eucalanus californicus	479.345
1981	Eucalanus hyalinus	1.289
1981	Euchaeta media	3.866
1981	Euchirella pseudopulchra	6.443
1981	Gaidius pungens	0
1981	Heterorhabdus abyssalis	1.289
1981	Heterorhabdus papilliger	11.597
1981	Labidocera trispinosa	7.731
1981	Lucicutia flavicornis	0
1981	Lucicutia spp.	0
1981	Mesocalanus tenuicornis	37.368
1981	Metridia cf. pacifica	336.744
1981	Nannocalanus minor	9.02
1981	Neocalanus gracilis	5.154
1981	Neocalanus plumchrus	0
1981	OTHER CALANOIDS	273.175
1981	Pleuromamma abdominalis edentata	164.936
1981	Pleuromamma abdominalis typica	3.866
1981	Pleuromamma borealis	481.063
1981	Pleuromamma gracilis	18.04
1981	Pleuromamma piseki	0
1981	Pleuromamma quadrungulata	21.906
1981	Pleuromamma xiphias	1.289
1981	Rhincalanus nasutus	1305.74
1981	Subeucalanus crassus	0
1982	Aetideus bradyi	0
1982	Aetideus divergens	0
1982	Calanus pacificus	1953.01
1982	Candacia bipinnata	4.709
1982	Candacia curta	0
1982	COPEPODA_small	15260.1
1982	Eucalanus californicus	360.23
1982	Eucalanus hyalinus	0
1982	Euchaeta media	4.709
1982	Euchirella pseudopulchra	14.127
1982	Gaidius pungens	0
1982	Heterorhabdus abyssalis	0
1982	Heterorhabdus papilliger	16.481
1982	Labidocera trispinosa	7.063
1982	Lucicutia flavicornis	2.354
1982	Lucicutia spp.	4.709
1982	Mesocalanus tenuicornis	28.253
1982	Metridia cf. pacifica	1883.56
1982	Nannocalanus minor	2.354
1982	Neocalanus gracilis	0
1982	Neocalanus plumchrus	0
1982	OTHER CALANOIDS	305.136
1982	Pleuromamma abdominalis edentata	151.862
1982	Pleuromamma abdominalis typica	0
1982	Pleuromamma borealis	649.827
1982	Pleuromamma gracilis	49.443
1982	Pleuromamma piseki	2.354
1982	Pleuromamma quadrungulata	11.772
1982	Pleuromamma xiphias	4.709
1982	Rhincalanus nasutus	236.622
1982	Subeucalanus crassus	0
1983	Aetideus bradyi	1.22714
1983	Aetideus divergens	0
1983	Calanus pacificus	332.417
1983	Candacia bipinnata	2.96957
1983	Candacia curta	14.7353
1983	COPEPODA_small	4304.52
1983	Eucalanus californicus	106.796
1983	Eucalanus hyalinus	0
1983	Euchaeta media	7.62886
1983	Euchirella pseudopulchra	3.15593
1983	Gaidius pungens	0
1983	Heterorhabdus abyssalis	1.08886
1983	Heterorhabdus papilliger	25.8123
1983	Labidocera trispinosa	0
1983	Lucicutia flavicornis	1.85379
1983	Lucicutia spp.	2.34621
1983	Mesocalanus tenuicornis	12.2146
1983	Metridia cf. pacifica	145.561
1983	Nannocalanus minor	5.86336
1983	Neocalanus gracilis	0.688571
1983	Neocalanus plumchrus	0
1983	OTHER CALANOIDS	190.737
1983	Pleuromamma abdominalis edentata	59.7324
1983	Pleuromamma abdominalis typica	9.399
1983	Pleuromamma borealis	1000.84
1983	Pleuromamma gracilis	74.6319
1983	Pleuromamma piseki	4.09921
1983	Pleuromamma quadrungulata	16.6485
1983	Pleuromamma xiphias	1.45121
1983	Rhincalanus nasutus	206.499
1983	Subeucalanus crassus	0
1984	Aetideus bradyi	0
1984	Aetideus divergens	6.31
1984	Calanus pacificus	2995.04
1984	Candacia bipinnata	19.99
1984	Candacia curta	7.05
1984	COPEPODA_small	33040.7
1984	Eucalanus californicus	953.866
1984	Eucalanus hyalinus	0
1984	Euchaeta media	29.16
1984	Euchirella pseudopulchra	22.48
1984	Gaidius pungens	96.7
1984	Heterorhabdus abyssalis	1.75
1984	Heterorhabdus papilliger	40.4
1984	Labidocera trispinosa	1.06
1984	Lucicutia flavicornis	27.04
1984	Lucicutia spp.	0
1984	Mesocalanus tenuicornis	62.09
1984	Metridia cf. pacifica	4413.01
1984	Nannocalanus minor	1.06
1984	Neocalanus gracilis	1.75
1984	Neocalanus plumchrus	0
1984	OTHER CALANOIDS	244.436
1984	Pleuromamma abdominalis edentata	171.31
1984	Pleuromamma abdominalis typica	14.05
1984	Pleuromamma borealis	1979.47
1984	Pleuromamma gracilis	118.27
1984	Pleuromamma piseki	11.61
1984	Pleuromamma quadrungulata	18.98
1984	Pleuromamma xiphias	6.31
1984	Rhincalanus nasutus	500.72
1984	Subeucalanus crassus	0
1985	Aetideus bradyi	0
1985	Aetideus divergens	0
1985	Calanus pacificus	5178.31
1985	Candacia bipinnata	3.849
1985	Candacia curta	0
1985	COPEPODA_small	23162.3
1985	Eucalanus californicus	842.951
1985	Eucalanus hyalinus	0
1985	Euchaeta media	7.698
1985	Euchirella pseudopulchra	11.547
1985	Gaidius pungens	0
1985	Heterorhabdus abyssalis	1.925
1985	Heterorhabdus papilliger	9.623
1985	Labidocera trispinosa	0
1985	Lucicutia flavicornis	1.925
1985	Lucicutia spp.	3.849
1985	Mesocalanus tenuicornis	25.019
1985	Metridia cf. pacifica	2971.5
1985	Nannocalanus minor	0
1985	Neocalanus gracilis	0
1985	Neocalanus plumchrus	0
1985	OTHER CALANOIDS	196.304
1985	Pleuromamma abdominalis edentata	69.284
1985	Pleuromamma abdominalis typica	1.925
1985	Pleuromamma borealis	304.078
1985	Pleuromamma gracilis	7.698
1985	Pleuromamma piseki	0
1985	Pleuromamma quadrungulata	15.396
1985	Pleuromamma xiphias	5.774
1985	Rhincalanus nasutus	280.984
1985	Subeucalanus crassus	0
1986	Aetideus bradyi	5.755
1986	Aetideus divergens	0
1986	Calanus pacificus	5793.76
1986	Candacia bipinnata	34.527
1986	Candacia curta	0
1986	COPEPODA_small	19584
1986	Eucalanus californicus	790.949
1986	Eucalanus hyalinus	3.836
1986	Euchaeta media	9.591
1986	Euchirella pseudopulchra	7.673
1986	Gaidius pungens	0
1986	Heterorhabdus abyssalis	3.836
1986	Heterorhabdus papilliger	1.918
1986	Labidocera trispinosa	30.691
1986	Lucicutia flavicornis	0
1986	Lucicutia spp.	9.591
1986	Mesocalanus tenuicornis	65.218
1986	Metridia cf. pacifica	1585.7
1986	Nannocalanus minor	0
1986	Neocalanus gracilis	0
1986	Neocalanus plumchrus	0
1986	OTHER CALANOIDS	332.698
1986	Pleuromamma abdominalis edentata	272.808
1986	Pleuromamma abdominalis typica	9.591
1986	Pleuromamma borealis	286.448
1986	Pleuromamma gracilis	38.364
1986	Pleuromamma piseki	7.673
1986	Pleuromamma quadrungulata	24.936
1986	Pleuromamma xiphias	5.755
1986	Rhincalanus nasutus	460.364
1986	Subeucalanus crassus	0
1987	Aetideus bradyi	3.398
1987	Aetideus divergens	0
1987	Calanus pacificus	5852.76
1987	Candacia bipinnata	4.53
1987	Candacia curta	1.133
1987	COPEPODA_small	12790.9
1987	Eucalanus californicus	181.2
1987	Eucalanus hyalinus	1.133
1987	Euchaeta media	14.723
1987	Euchirella pseudopulchra	6.795
1987	Gaidius pungens	0
1987	Heterorhabdus abyssalis	2.265
1987	Heterorhabdus papilliger	6.795
1987	Labidocera trispinosa	0
1987	Lucicutia flavicornis	3.398
1987	Lucicutia spp.	6.795
1987	Mesocalanus tenuicornis	43.035
1987	Metridia cf. pacifica	525.48
1987	Nannocalanus minor	0
1987	Neocalanus gracilis	2.265
1987	Neocalanus plumchrus	0
1987	OTHER CALANOIDS	188.373
1987	Pleuromamma abdominalis edentata	142.947
1987	Pleuromamma abdominalis typica	16.988
1987	Pleuromamma borealis	1037.37
1987	Pleuromamma gracilis	57.758
1987	Pleuromamma piseki	3.398
1987	Pleuromamma quadrungulata	14.723
1987	Pleuromamma xiphias	5.663
1987	Rhincalanus nasutus	279.853
1987	Subeucalanus crassus	0
1988	Aetideus bradyi	14
1988	Aetideus divergens	0
1988	Calanus pacificus	6902
1988	Candacia bipinnata	14
1988	Candacia curta	7
1988	COPEPODA_small	19136.4
1988	Eucalanus californicus	527.333
1988	Eucalanus hyalinus	1.75
1988	Euchaeta media	19.25
1988	Euchirella pseudopulchra	14
1988	Gaidius pungens	0
1988	Heterorhabdus abyssalis	0
1988	Heterorhabdus papilliger	15.75
1988	Labidocera trispinosa	0
1988	Lucicutia flavicornis	0
1988	Lucicutia spp.	5.25
1988	Mesocalanus tenuicornis	64.75
1988	Metridia cf. pacifica	961.333
1988	Nannocalanus minor	0
1988	Neocalanus gracilis	1.75
1988	Neocalanus plumchrus	0
1988	OTHER CALANOIDS	252
1988	Pleuromamma abdominalis edentata	119
1988	Pleuromamma abdominalis typica	1.75
1988	Pleuromamma borealis	1260
1988	Pleuromamma gracilis	89.25
1988	Pleuromamma piseki	5.25
1988	Pleuromamma quadrungulata	19.25
1988	Pleuromamma xiphias	7
1988	Rhincalanus nasutus	550.667
1988	Subeucalanus crassus	0
1989	Aetideus bradyi	5.185
1989	Aetideus divergens	0
1989	Calanus pacificus	3926.77
1989	Candacia bipinnata	0
1989	Candacia curta	0
1989	COPEPODA_small	15751.3
1989	Eucalanus californicus	235.053
1989	Eucalanus hyalinus	0
1989	Euchaeta media	6.913
1989	Euchirella pseudopulchra	5.185
1989	Gaidius pungens	67.405
1989	Heterorhabdus abyssalis	0
1989	Heterorhabdus papilliger	13.827
1989	Labidocera trispinosa	0
1989	Lucicutia flavicornis	0
1989	Lucicutia spp.	0
1989	Mesocalanus tenuicornis	19.012
1989	Metridia cf. pacifica	1917.3
1989	Nannocalanus minor	0
1989	Neocalanus gracilis	0
1989	Neocalanus plumchrus	0
1989	OTHER CALANOIDS	152.093
1989	Pleuromamma abdominalis edentata	91.256
1989	Pleuromamma abdominalis typica	1.728
1989	Pleuromamma borealis	410.85
1989	Pleuromamma gracilis	15.555
1989	Pleuromamma piseki	1.728
1989	Pleuromamma quadrungulata	32.838
1989	Pleuromamma xiphias	1.728
1989	Rhincalanus nasutus	259.941
1989	Subeucalanus crassus	0
1990	Aetideus bradyi	1.443
1990	Aetideus divergens	111.55
1990	Calanus pacificus	2724.8
1990	Candacia bipinnata	11.542
1990	Candacia curta	0
1990	COPEPODA_small	8412.41
1990	Eucalanus californicus	377.237
1990	Eucalanus hyalinus	4.328
1990	Euchaeta media	8.656
1990	Euchirella pseudopulchra	14.427
1990	Gaidius pungens	58.431
1990	Heterorhabdus abyssalis	0
1990	Heterorhabdus papilliger	10.099
1990	Labidocera trispinosa	0
1990	Lucicutia flavicornis	0
1990	Lucicutia spp.	0
1990	Mesocalanus tenuicornis	28.855
1990	Metridia cf. pacifica	895.938
1990	Nannocalanus minor	0
1990	Neocalanus gracilis	2.885
1990	Neocalanus plumchrus	0
1990	OTHER CALANOIDS	112.993
1990	Pleuromamma abdominalis edentata	103.113
1990	Pleuromamma abdominalis typica	5.771
1990	Pleuromamma borealis	539.789
1990	Pleuromamma gracilis	25.969
1990	Pleuromamma piseki	2.885
1990	Pleuromamma quadrungulata	18.756
1990	Pleuromamma xiphias	4.328
1990	Rhincalanus nasutus	270.627
1990	Subeucalanus crassus	0
1991	COPEPODA_small	5035.69
1992	Aetideus bradyi	2.089
1992	Aetideus divergens	0
1992	Calanus pacificus	464.277
1992	Candacia bipinnata	8.354
1992	Candacia curta	4.177
1992	COPEPODA_small	3116.33
1992	Eucalanus californicus	570.535
1992	Eucalanus hyalinus	2.089
1992	Euchaeta media	22.975
1992	Euchirella pseudopulchra	22.975
1992	Gaidius pungens	0
1992	Heterorhabdus abyssalis	0
1992	Heterorhabdus papilliger	14.62
1992	Labidocera trispinosa	2.089
1992	Lucicutia flavicornis	2.089
1992	Lucicutia spp.	10.443
1992	Mesocalanus tenuicornis	27.152
1992	Metridia cf. pacifica	292.925
1992	Nannocalanus minor	2.089
1992	Neocalanus gracilis	20.886
1992	Neocalanus plumchrus	0
1992	OTHER CALANOIDS	226.265
1992	Pleuromamma abdominalis edentata	86.793
1992	Pleuromamma abdominalis typica	10.443
1992	Pleuromamma borealis	367.593
1992	Pleuromamma gracilis	84.24
1992	Pleuromamma piseki	0
1992	Pleuromamma quadrungulata	16.709
1992	Pleuromamma xiphias	2.089
1992	Rhincalanus nasutus	106.518
1992	Subeucalanus crassus	0
1993	Aetideus bradyi	3.816
1993	Aetideus divergens	65.72
1993	Calanus pacificus	864.96
1993	Candacia bipinnata	21.624
1993	Candacia curta	3.816
1993	COPEPODA_small	5346.03
1993	Eucalanus californicus	315.456
1993	Eucalanus hyalinus	1.272
1993	Euchaeta media	16.536
1993	Euchirella pseudopulchra	6.36
1993	Gaidius pungens	0
1993	Heterorhabdus abyssalis	5.088
1993	Heterorhabdus papilliger	20.352
1993	Labidocera trispinosa	1.272
1993	Lucicutia flavicornis	6.36
1993	Lucicutia spp.	6.36
1993	Mesocalanus tenuicornis	68.688
1993	Metridia cf. pacifica	1119.36
1993	Nannocalanus minor	10.176
1993	Neocalanus gracilis	1.272
1993	Neocalanus plumchrus	2.544
1993	OTHER CALANOIDS	320.544
1993	Pleuromamma abdominalis edentata	76.32
1993	Pleuromamma abdominalis typica	7.632
1993	Pleuromamma borealis	160.272
1993	Pleuromamma gracilis	86.496
1993	Pleuromamma piseki	22.896
1993	Pleuromamma quadrungulata	21.624
1993	Pleuromamma xiphias	7.632
1993	Rhincalanus nasutus	134.832
1993	Subeucalanus crassus	0
1994	Aetideus bradyi	7.659
1994	Aetideus divergens	183.808
1994	Calanus pacificus	1741.14
1994	Candacia bipinnata	18.381
1994	Candacia curta	0
1994	COPEPODA_small	8009.05
1994	Eucalanus californicus	525.166
1994	Eucalanus hyalinus	0
1994	Euchaeta media	18.381
1994	Euchirella pseudopulchra	13.786
1994	Gaidius pungens	0
1994	Heterorhabdus abyssalis	3.063
1994	Heterorhabdus papilliger	30.635
1994	Labidocera trispinosa	3.063
1994	Lucicutia flavicornis	6.127
1994	Lucicutia spp.	4.595
1994	Mesocalanus tenuicornis	45.952
1994	Metridia cf. pacifica	987.968
1994	Nannocalanus minor	13.786
1994	Neocalanus gracilis	4.595
1994	Neocalanus plumchrus	0
1994	OTHER CALANOIDS	341.631
1994	Pleuromamma abdominalis edentata	105.69
1994	Pleuromamma abdominalis typica	15.317
1994	Pleuromamma borealis	269.147
1994	Pleuromamma gracilis	39.825
1994	Pleuromamma piseki	32.166
1994	Pleuromamma quadrungulata	22.976
1994	Pleuromamma xiphias	4.595
1994	Rhincalanus nasutus	232.058
1994	Subeucalanus crassus	0
1995	Aetideus bradyi	6.18
1995	Aetideus divergens	0
1995	Calanus pacificus	1293.68
1995	Candacia bipinnata	6.18
1995	Candacia curta	0
1995	COPEPODA_small	8988.78
1995	Eucalanus californicus	208.06
1995	Eucalanus hyalinus	0
1995	Euchaeta media	8.24
1995	Euchirella pseudopulchra	4.12
1995	Gaidius pungens	0
1995	Heterorhabdus abyssalis	2.06
1995	Heterorhabdus papilliger	20.6
1995	Labidocera trispinosa	2.06
1995	Lucicutia flavicornis	2.06
1995	Lucicutia spp.	0
1995	Mesocalanus tenuicornis	39.14
1995	Metridia cf. pacifica	885.8
1995	Nannocalanus minor	0
1995	Neocalanus gracilis	4.12
1995	Neocalanus plumchrus	0
1995	OTHER CALANOIDS	251.32
1995	Pleuromamma abdominalis edentata	70.04
1995	Pleuromamma abdominalis typica	14.42
1995	Pleuromamma borealis	539.72
1995	Pleuromamma gracilis	85.147
1995	Pleuromamma piseki	16.48
1995	Pleuromamma quadrungulata	22.66
1995	Pleuromamma xiphias	4.12
1995	Rhincalanus nasutus	127.72
1995	Subeucalanus crassus	0
1996	Aetideus bradyi	29.158
1996	Aetideus divergens	0
1996	Calanus pacificus	6973.12
1996	Candacia bipinnata	25.727
1996	Candacia curta	0
1996	COPEPODA_small	20817.5
1996	Eucalanus californicus	719.153
1996	Eucalanus hyalinus	6.861
1996	Euchaeta media	18.867
1996	Euchirella pseudopulchra	8.576
1996	Gaidius pungens	0
1996	Heterorhabdus abyssalis	1.715
1996	Heterorhabdus papilliger	34.303
1996	Labidocera trispinosa	0
1996	Lucicutia flavicornis	12.006
1996	Lucicutia spp.	6.861
1996	Mesocalanus tenuicornis	20.582
1996	Metridia cf. pacifica	1143.32
1996	Nannocalanus minor	1.715
1996	Neocalanus gracilis	0
1996	Neocalanus plumchrus	0
1996	OTHER CALANOIDS	326.282
1996	Pleuromamma abdominalis edentata	89.188
1996	Pleuromamma abdominalis typica	5.145
1996	Pleuromamma borealis	206.424
1996	Pleuromamma gracilis	25.727
1996	Pleuromamma piseki	15.436
1996	Pleuromamma quadrungulata	27.442
1996	Pleuromamma xiphias	6.861
1996	Rhincalanus nasutus	704.927
1996	Subeucalanus crassus	0
1997	Aetideus bradyi	2.581
1997	Aetideus divergens	0
1997	Calanus pacificus	1422.27
1997	Candacia bipinnata	10.325
1997	Candacia curta	0
1997	COPEPODA_small	8277.95
1997	Eucalanus californicus	77.438
1997	Eucalanus hyalinus	5.163
1997	Euchaeta media	12.906
1997	Euchirella pseudopulchra	7.744
1997	Gaidius pungens	0
1997	Heterorhabdus abyssalis	0
1997	Heterorhabdus papilliger	18.069
1997	Labidocera trispinosa	0
1997	Lucicutia flavicornis	7.744
1997	Lucicutia spp.	12.906
1997	Mesocalanus tenuicornis	25.813
1997	Metridia cf. pacifica	845.359
1997	Nannocalanus minor	2.581
1997	Neocalanus gracilis	0
1997	Neocalanus plumchrus	0
1997	OTHER CALANOIDS	211.663
1997	Pleuromamma abdominalis edentata	149.713
1997	Pleuromamma abdominalis typica	10.325
1997	Pleuromamma borealis	813.094
1997	Pleuromamma gracilis	38.719
1997	Pleuromamma piseki	23.231
1997	Pleuromamma quadrungulata	15.488
1997	Pleuromamma xiphias	5.163
1997	Rhincalanus nasutus	224.569
1997	Subeucalanus crassus	0
1998	Aetideus bradyi	14.608
1998	Aetideus divergens	0
1998	Calanus pacificus	715.545
1998	Candacia bipinnata	14.608
1998	Candacia curta	6.492
1998	COPEPODA_small	6128.4
1998	Eucalanus californicus	438.88
1998	Eucalanus hyalinus	4.869
1998	Euchaeta media	24.346
1998	Euchirella pseudopulchra	11.362
1998	Gaidius pungens	0
1998	Heterorhabdus abyssalis	0
1998	Heterorhabdus papilliger	17.854
1998	Labidocera trispinosa	0
1998	Lucicutia flavicornis	1.623
1998	Lucicutia spp.	9.738
1998	Mesocalanus tenuicornis	22.723
1998	Metridia cf. pacifica	286.357
1998	Nannocalanus minor	21.1
1998	Neocalanus gracilis	0
1998	Neocalanus plumchrus	0
1998	OTHER CALANOIDS	299.944
1998	Pleuromamma abdominalis edentata	73.85
1998	Pleuromamma abdominalis typica	9.738
1998	Pleuromamma borealis	965.325
1998	Pleuromamma gracilis	65.41
1998	Pleuromamma piseki	6.492
1998	Pleuromamma quadrungulata	14.608
1998	Pleuromamma xiphias	4.869
1998	Rhincalanus nasutus	388.24
1998	Subeucalanus crassus	0
1999	Aetideus bradyi	2.65
1999	Aetideus divergens	0
1999	Calanus pacificus	1655.01
1999	Candacia bipinnata	9.275
1999	Candacia curta	0
1999	COPEPODA_small	13848.9
1999	Eucalanus californicus	396.44
1999	Eucalanus hyalinus	3.975
1999	Euchaeta media	5.3
1999	Euchirella pseudopulchra	5.3
1999	Gaidius pungens	59.625
1999	Heterorhabdus abyssalis	0
1999	Heterorhabdus papilliger	13.25
1999	Labidocera trispinosa	1.325
1999	Lucicutia flavicornis	1.325
1999	Lucicutia spp.	9.275
1999	Mesocalanus tenuicornis	11.925
1999	Metridia cf. pacifica	2459.2
1999	Nannocalanus minor	0
1999	Neocalanus gracilis	1.325
1999	Neocalanus plumchrus	0
1999	OTHER CALANOIDS	223.925
1999	Pleuromamma abdominalis edentata	56.975
1999	Pleuromamma abdominalis typica	3.975
1999	Pleuromamma borealis	734.933
1999	Pleuromamma gracilis	43.725
1999	Pleuromamma piseki	3.975
1999	Pleuromamma quadrungulata	11.925
1999	Pleuromamma xiphias	3.975
1999	Rhincalanus nasutus	256.52
1999	Subeucalanus crassus	0
2000	Aetideus bradyi	1.918
2000	Aetideus divergens	0
2000	Calanus pacificus	4787.78
2000	Candacia bipinnata	80.564
2000	Candacia curta	0
2000	COPEPODA_small	21036.3
2000	Eucalanus californicus	705.891
2000	Eucalanus hyalinus	5.115
2000	Euchaeta media	7.673
2000	Euchirella pseudopulchra	112.533
2000	Gaidius pungens	44.118
2000	Heterorhabdus abyssalis	1.918
2000	Heterorhabdus papilliger	28.773
2000	Labidocera trispinosa	1.918
2000	Lucicutia flavicornis	13.427
2000	Lucicutia spp.	0
2000	Mesocalanus tenuicornis	166.608
2000	Metridia cf. pacifica	3928.44
2000	Nannocalanus minor	3.836
2000	Neocalanus gracilis	1.918
2000	Neocalanus plumchrus	0
2000	OTHER CALANOIDS	241.307
2000	Pleuromamma abdominalis edentata	107.418
2000	Pleuromamma abdominalis typica	3.836
2000	Pleuromamma borealis	749.735
2000	Pleuromamma gracilis	26.855
2000	Pleuromamma piseki	3.836
2000	Pleuromamma quadrungulata	17.264
2000	Pleuromamma xiphias	15.345
2000	Rhincalanus nasutus	136.83
2000	Subeucalanus crassus	0
2001	Aetideus bradyi	25.44
2001	Aetideus divergens	195.982
2001	Calanus pacificus	2502.54
2001	Candacia bipinnata	18.373
2001	Candacia curta	4.24
2001	COPEPODA_small	18575.3
2001	Eucalanus californicus	712.32
2001	Eucalanus hyalinus	2.827
2001	Euchaeta media	7.067
2001	Euchirella pseudopulchra	33.92
2001	Gaidius pungens	52.293
2001	Heterorhabdus abyssalis	1.413
2001	Heterorhabdus papilliger	29.68
2001	Labidocera trispinosa	5.653
2001	Lucicutia flavicornis	9.893
2001	Lucicutia spp.	0
2001	Mesocalanus tenuicornis	33.92
2001	Metridia cf. pacifica	2804.05
2001	Nannocalanus minor	0
2001	Neocalanus gracilis	1.413
2001	Neocalanus plumchrus	0
2001	OTHER CALANOIDS	264.387
2001	Pleuromamma abdominalis edentata	158.293
2001	Pleuromamma abdominalis typica	4.24
2001	Pleuromamma borealis	407.04
2001	Pleuromamma gracilis	25.44
2001	Pleuromamma piseki	4.24
2001	Pleuromamma quadrungulata	26.853
2001	Pleuromamma xiphias	4.24
2001	Rhincalanus nasutus	118.72
2001	Subeucalanus crassus	0
2002	Aetideus bradyi	40.793
2002	Aetideus divergens	16.88
2002	Calanus pacificus	5026.49
2002	Candacia bipinnata	65.474
2002	Candacia curta	0
2002	COPEPODA_small	22270
2002	Eucalanus californicus	787.733
2002	Eucalanus hyalinus	8.44
2002	Euchaeta media	15.473
2002	Euchirella pseudopulchra	30.947
2002	Gaidius pungens	47.827
2002	Heterorhabdus abyssalis	2.813
2002	Heterorhabdus papilliger	59.08
2002	Labidocera trispinosa	5.627
2002	Lucicutia flavicornis	37.98
2002	Lucicutia spp.	2.813
2002	Mesocalanus tenuicornis	115.749
2002	Metridia cf. pacifica	3045.9
2002	Nannocalanus minor	4.22
2002	Neocalanus gracilis	4.22
2002	Neocalanus plumchrus	0
2002	OTHER CALANOIDS	332.911
2002	Pleuromamma abdominalis edentata	167.192
2002	Pleuromamma abdominalis typica	16.88
2002	Pleuromamma borealis	802.738
2002	Pleuromamma gracilis	37.98
2002	Pleuromamma piseki	1.407
2002	Pleuromamma quadrungulata	23.913
2002	Pleuromamma xiphias	7.033
2002	Rhincalanus nasutus	221.851
2002	Subeucalanus crassus	0
2003	Aetideus bradyi	1.269
2003	Aetideus divergens	32.988
2003	Calanus pacificus	7944.07
2003	Candacia bipinnata	55.825
2003	Candacia curta	0
2003	COPEPODA_small	58078.3
2003	Eucalanus californicus	724.033
2003	Eucalanus hyalinus	6.344
2003	Euchaeta media	3.806
2003	Euchirella pseudopulchra	11.419
2003	Gaidius pungens	21.569
2003	Heterorhabdus abyssalis	3.806
2003	Heterorhabdus papilliger	36.794
2003	Labidocera trispinosa	5.075
2003	Lucicutia flavicornis	19.031
2003	Lucicutia spp.	0
2003	Mesocalanus tenuicornis	127.89
2003	Metridia cf. pacifica	3139.73
2003	Nannocalanus minor	0
2003	Neocalanus gracilis	0
2003	Neocalanus plumchrus	0
2003	OTHER CALANOIDS	173.82
2003	Pleuromamma abdominalis edentata	81.2
2003	Pleuromamma abdominalis typica	2.538
2003	Pleuromamma borealis	656.367
2003	Pleuromamma gracilis	12.688
2003	Pleuromamma piseki	0
2003	Pleuromamma quadrungulata	8.881
2003	Pleuromamma xiphias	2.538
2003	Rhincalanus nasutus	48.213
2003	Subeucalanus crassus	0
2004	Aetideus bradyi	18.883
2004	Aetideus divergens	6.867
2004	Calanus pacificus	2243.11
2004	Candacia bipinnata	17.167
2004	Candacia curta	3.433
2004	COPEPODA_small	11618.4
2004	Eucalanus californicus	290.117
2004	Eucalanus hyalinus	0
2004	Euchaeta media	10.3
2004	Euchirella pseudopulchra	13.733
2004	Gaidius pungens	37.767
2004	Heterorhabdus abyssalis	8.583
2004	Heterorhabdus papilliger	30.9
2004	Labidocera trispinosa	0
2004	Lucicutia flavicornis	30.9
2004	Lucicutia spp.	0
2004	Mesocalanus tenuicornis	41.2
2004	Metridia cf. pacifica	1116.98
2004	Nannocalanus minor	1.717
2004	Neocalanus gracilis	5.15
2004	Neocalanus plumchrus	0
2004	OTHER CALANOIDS	252.35
2004	Pleuromamma abdominalis edentata	142.483
2004	Pleuromamma abdominalis typica	8.583
2004	Pleuromamma borealis	1226.84
2004	Pleuromamma gracilis	54.933
2004	Pleuromamma piseki	8.583
2004	Pleuromamma quadrungulata	27.467
2004	Pleuromamma xiphias	10.3
2004	Rhincalanus nasutus	72.1
2004	Subeucalanus crassus	0
2005	Aetideus bradyi	18.943
2005	Aetideus divergens	68.486
2005	Calanus pacificus	6636.8
2005	Candacia bipinnata	20.4
2005	Candacia curta	1.457
2005	COPEPODA_small	19296.7
2005	Eucalanus californicus	396.343
2005	Eucalanus hyalinus	0
2005	Euchaeta media	7.286
2005	Euchirella pseudopulchra	20.4
2005	Gaidius pungens	51
2005	Heterorhabdus abyssalis	2.914
2005	Heterorhabdus papilliger	27.686
2005	Labidocera trispinosa	14.571
2005	Lucicutia flavicornis	8.743
2005	Lucicutia spp.	0
2005	Mesocalanus tenuicornis	39.343
2005	Metridia cf. pacifica	637.257
2005	Nannocalanus minor	5.829
2005	Neocalanus gracilis	0
2005	Neocalanus plumchrus	0
2005	OTHER CALANOIDS	256.457
2005	Pleuromamma abdominalis edentata	72.857
2005	Pleuromamma abdominalis typica	4.371
2005	Pleuromamma borealis	761.6
2005	Pleuromamma gracilis	30.6
2005	Pleuromamma piseki	11.657
2005	Pleuromamma quadrungulata	11.657
2005	Pleuromamma xiphias	2.914
2005	Rhincalanus nasutus	151.543
2005	Subeucalanus crassus	0
